# Supplementary material for: Integrated single-cell and transcriptome sequencing data reveal the value of IL1RAP in gastric cancer microenvironment and prognosis
Source: Front Oncol. 2025 May 15;15:1584619. doi: 10.3389/fonc.2025.1584619 (PMC12119286; doi:10.3389/fonc.2025.1584619)
Supplement: Supplementary file 2 [file Table2.xlsx]

## Sheet: Sheet1
IL1RAP	CD44	LAG3	CD200	CD40	CD276	CD86	CD48	CD160	CD274	CD70	CD27	CTLA4	PDCD1	TNFRSF25
2.80776706176642	5.64066719717959	1.27572225616075	2.07905377764264	3.12364964409819	2.55186050068621	2.19663851615644	1.1593708466602	0.213005038545048	2.23471590012609	0.524765790386697	1.02524146113184	0.956725788726184	0.550309678755096	1.3292384331173
2.20163386116965	4.72721254372062	1.43546858203194	4.21441238292022	2.35600291515793	5.38423980440634	2.14450325949255	1.9261512731999	0.265076777469813	0.583615356584558	0.40610123821186	1.33930844533607	0.718964335759539	1.34004947285317	1.09423606984577
1.47586310559153	9.27786831376522	3.08846389395355	2.35611563231258	2.61868502311181	3.91554002183188	2.96310415473555	2.17779025550544	0.863462758259122	2.14247879064225	0.877194547126238	2.30871035116808	1.82480857790486	2.26011600981518	1.3300420350547
1.05206804724387	5.32433178534763	4.89944635213708	2.35225004643233	3.72203971068228	4.18256518222108	3.45630676944617	2.91161489172556	0.565889584403189	3.25793087273233	1.43221114917122	3.34081859877801	2.41381068702498	3.96828432752999	2.38628673641344
1.34261163296144	5.49836257631445	1.95813739147427	1.95020710031022	2.43301283943629	4.73276846578752	1.95423354074625	1.58149587100138	0.218719181703117	1.49906773783963	1.07080146760021	1.88033288867464	1.36770653711636	1.49431319717669	2.50177032189998
0.632361289596567	2.97087205594559	1.39648833344054	1.75826053106734	1.25761413004954	3.60821785302146	0.606536983314781	0.461214212583979	0.437440824363543	0.335025838321693	0.215989154146721	0.662023157004121	0.534559684608316	0.336626165763536	2.77505054148317
0.955312803444705	4.78476046251389	1.51843442377107	1.87809751976448	3.67259506081657	2.53612752046768	2.19288851219136	1.32578934582868	0.361656083062749	1.31869283314834	0.928881927089344	1.18135702798529	1.03393391144193	1.04900337261104	2.09366158040362
0.54468320538365	5.68840139073914	2.05703430013722	2.52922126033451	3.23304440126558	4.30806229742196	1.83733778827332	2.30000654660916	0.0984195577655445	0.696439020655753	0.568713149076081	2.27414236371158	0.58525101087928	1.74768815356736	1.06639922891138
1.4965134808768	5.05773185184341	0.646992083567274	1.1149666349894	1.17472598770613	3.86563183020656	0.920674411041618	0.610700062134765	0.125254339031466	0.316840849529588	0.722378585758322	0.763496561365315	0.557189496470333	0.358058618305492	1.83556032376939
1.10882550954751	7.75360787881913	1.04425421487416	2.92960165523642	2.58916423669977	4.55490805101061	2.05467485703742	1.52471565067338	0.50059812415147	1.05810864940117	0.310805431063173	1.18275585096396	0.871449	0.720891316247563	1.92109351670671
1.22502808325405	3.88981421975658	1.75458824549026	1.6406209280357	3.09863851923946	4.40040813583924	1.74618375662992	1.73296378383329	0.220453786049186	0.472175803672386	0.63812018808403	2.36401205355861	1.35518545230968	1.87770499240697	1.16382072649042
0.957543200757105	4.96973071235492	1.56413424345824	2.28211356780552	2.3684890006451	4.47667978781796	1.31533436033438	1.19773960600636	0.126047755205939	1.10232219119669	0.711759192983234	1.3325647309961	1.02559583588268	0.983458811590323	1.85051941632366
1.58678875805399	6.09941935157395	2.56442694863779	2.52661973581897	2.88293644902544	3.53465928041388	3.91710708860696	2.39761131981224	0.0592168165537986	1.68302266506368	0.68212378961972	2.83365924640951	1.66434630125003	1.1080894918403	0.262553427319291
0.69438992740731	4.57981975563067	1.96857003435501	2.2767050894963	2.81258036933181	4.35994278507408	1.98866651097212	2.29713270957116	0.165300974916865	1.11296696495818	1.01941726095356	3.65911395613198	1.20907899618453	1.54022570059554	2.40479415314769
0.681943947305739	3.40901069345745	1.23450132056221	1.47113542355887	1.46628777600976	4.11219134710561	0.850719426727398	1.14808808264534	0.350723534441022	0.570754355133868	0.388244653392299	2.33442525757026	0.985354696172644	0.838911439482908	2.47019843955567
0.697595917706402	2.28762004411207	0.627046459392409	1.55090066464752	1.87676249078156	4.52532347720107	0.583519083851487	0.446785562143122	0.854793597993687	0.246468895028775	0.509949146304311	0.842214553960944	0.356031095272221	0.440420720756767	1.53431066500972
0.996099455281445	5.67736729213605	0.725086724630227	2.41351284729325	2.23361200792847	3.77438647495815	1.87986257243873	1.58674072825654	0.327342455609822	0.891496958067406	0.777956187843188	1.96162332828694	0.846713940671477	0.844144581059343	1.64864950720732
0.671112174912776	5.5652681453797	1.99294966248085	1.72922645499115	2.80370234474718	3.9226260254632	1.87475762807426	1.74850416971751	0.250840333561645	2.54245617453681	0.754802006590781	1.81015515307832	1.85766257211885	1.86024772705551	2.13842131042025
1.48491148691083	2.81878922051655	0.431997289840723	1.61216374461758	2.84054380097643	2.38915376741933	1.21840921134314	0.592923408359051	0.189286906583612	0.47653722581771	1.25356577157292	0.303225477672089	0.497535726396004	0.189160371036376	2.29124991296423
1.53455968460832	4.87603555863878	1.94332125061861	1.98188917675251	3.16074274384508	5.38346238320478	2.35371849594304	1.59473962233269	0.694568225008833	1.98327638362947	1.24287684340153	2.22246455428518	1.79289698798221	1.63584724074625	1.6286336341647
1.78897797812104	5.45109569161219	3.30537231308969	2.59017083504809	4.9681230164298	3.30451104180995	2.35111945192998	2.78228274301289	0.853995647176393	2.07059541246298	1.65805149185651	3.09285014683295	2.36683974290332	2.10664982667266	2.56288958349073
0.746226761176938	3.43597522589155	1.22292818000261	0.983969487193553	2.39668012471213	3.12750121921584	0.550112629647245	1.21194668237118	0.342327173106647	0.517527670337266	0.107286134952222	2.22881869049588	0.221196549944547	0.631802754924129	0.272501021322066
0.775935488301787	4.8273719230783	3.16682790010783	1.85563097162615	3.76052	4.60294971442324	1.86425549141874	2.0391032914108	0.482125464079991	3.23436335970159	3.53820290293877	2.06098120047898	1.78114985171021	2.62889021902782	1.83657051541715
0.684459701891346	4.86814347966673	0.973060172804084	1.00604663011841	1.54591896089484	3.50277612351447	1.06094662544774	1.06184530707107	0.388795699975099	0.759326304678515	0.507211102667717	1.72639529165045	0.649201558887861	0.572501664642033	1.59167941693574
1.29842371193104	5.30083757212885	1.11029641943948	0.896543115855899	3.30277233549749	2.04187376051529	0.814755482809874	0.697684871372977	0.359183789974511	0.955387205602525	0.714311467931997	1.19641819730603	0.822444639404617	0.4850145696904	0.592732094867074
0.864810145567339	4.26731855348768	2.04162849061983	0.831958289198261	1.80537501089477	4.39779611794189	1.23958134568228	1.6525553296199	0.176578094301317	1.26453643099903	0.60293190406964	2.70343297745467	1.29613432498001	1.67400860861723	2.04183872451162
1.14345872708553	3.43044586089041	1.69265037003553	0.86251090312834	1.33204908374897	4.07367458570426	1.45769934501606	0.715102636057605	0.164400135024412	1.47508488294878	0.648925559453121	1.01442671175587	0.91241993501531	1.37878903793411	2.96476826967405
1.18447073664009	2.87839184521195	4.72073812789884	1.30310855138107	1.46633998797947	4.17176726835231	1.16658691407045	1.0447438212244	0.295605488588061	0.652142272136664	0.295135249000818	1.18358179111782	0.698751887784676	0.300768033280309	0.551885103471725
0.684100576855977	5.12284662680268	1.34352152777083	1.44174904700924	1.89778254466142	2.77867117410358	1.87998016587245	1.12227513613536	0.200504353446521	1.40261304298717	0.503043370568864	1.22866479481694	1.14990966753492	1.21350281998392	1.39725534559443
1.60587356630285	5.84588391564776	2.18830596568345	1.45022149589718	1.8452692389799	5.39494279850408	1.95902821894369	0.976436960173879	0.209765265974104	1.41148048136268	0.879548943080776	1.48248691884257	1.82651798064152	1.60416623469425	1.37284068858779
1.29313501904332	6.01447581011551	1.20920379679368	1.96879118788359	3.3998273366002	4.43723439830966	2.74614075080097	2.10862481468165	0.11490002395719	0.761710784363344	0.57898700333258	2.88672571818729	0.595885527905948	0.901726132650121	0.373397649194212
1.0599781880038	5.23224246807407	1.91410523711847	3.44020807501375	3.23414872769222	4.4118668512655	2.57896285841503	3.10353120987799	0.377290364536777	1.53724636097907	0.803309709999655	3.37677657188298	2.14984465052052	2.16539746012278	2.18783107730836
1.49036474998591	5.32558789431109	1.86342311016456	1.41006969175638	5.32041246925165	3.25670876758438	1.89437154996128	2.76549231353188	0.174534254694902	0.837781812435685	1.05018822331148	3.93922657772821	1.06605473762751	1.57951808930982	1.67852267688349
0.991898201503036	5.2883437955363	0.992260860824945	2.88362081628567	3.74051746156171	5.38574163187635	2.08749678661665	1.94106874027387	0.168898720025469	0.610889007854488	2.05904372153627	2.79073034087097	0.670024511326002	0.743988823190853	0.941406841109145
1.50619569226481	6.46498186227495	2.18551771972743	1.79609932770343	4.4744555126896	3.67676386993883	2.31530537396586	2.63951002317519	0.472903623606832	1.32624970083746	1.72089131624756	3.38428470927675	1.68665739423194	1.65878273401283	1.63575439127776
0.510556895400242	4.00771	1.19383481065384	1.73578209893329	1.16684396441249	3.72713628644581	1.40414016626392	0.75565673440824	0.147436958817481	1.18269229751619	1.23768607912017	0.639139531380428	0.847114990083586	0.946880548358009	2.04446406651325
1.30111935315076	5.69038636390103	2.62489632220904	1.53465928041388	3.37859485325909	4.10497398892162	2.70090574433874	1.65241765693199	0.247562997071354	1.89025211515707	0.701238528052177	1.93024531831466	1.39856927559498	1.30585381696872	3.17852343755603
0.900026298964851	4.29356912804642	2.03808494731697	1.72478122146674	2.56735073881817	4.33130393442346	2.42993727116638	1.52787105430157	0.339935493391058	1.47793631599449	0.553753688604747	2.45778	1.9280481088368	1.57942154276352	3.85821976627107
1.37951006655307	5.42927784523467	2.20166522376443	1.71966535377182	2.81105994774008	4.64294411826392	2.33419639912305	1.97537339085502	0.166843964412491	1.70394232156809	0.577440913388613	1.67901836321061	1.91540616895017	2.39297678981075	1.56051932154437
1.11875838897983	6.19487108377346	0.862034739955233	2.10842409189303	2.37467784318398	3.59098518628979	2.81440686457409	1.54181216952889	0.357946052859261	1.54300087740243	0.723252734501068	0.81015515307832	1.14300150624249	0.321928094887362	2.87428549049804
1.21704455001086	5.25104492010385	0.755913054039524	2.41028682612724	2.86714527652205	4.44767175879748	1.37128005402265	0.495285829370964	1.25513812547869	0.754802006590781	1.2621324395394	1.37406571822254	0.776525151421912	0.634128557525041	1.39237238154301
0.983677694698067	4.88269684376721	0.782911742880816	1.54631417920801	3.3447432959556	4.23960425705926	1.69505842982458	0.762476388046985	0.200002066021868	1.45843450302034	0.955089573946224	1.36809782192808	0.612965779193908	0.71966535377182	1.62353915217348
1.68549168868455	5.76323361694158	1.74906223073857	2.53935736192338	4.0599781880038	4.46948878984741	2.32486819488736	1.44291696328216	0.326997464565759	1.61748656641336	0.580338474195709	1.09268104071284	1.79143902587244	1.6983963033252	2.30076803328031
0.49579747779314	4.73709723408271	0.434348000692569	0.442545456105304	0.74416109557041	3.05024047373097	0.455544224775742	0.299010149498923	0.565109696531834	0.417163906623976	0.412510571249805	0.224781194395589	0.227001674589037	0.158207747625736	1.29519403733199
2.02431967919541	3.98624708676371	0.429321369941442	2.17820470853368	3.40467155318663	4.04821874484335	2.67701203672391	0.886823248324015	0.652692989171302	0.659193894906948	0.239520246898117	0.939076093213533	0.614285806119046	0.224534263279729	1.65686243228679
2.1840580800507	5.35219353774503	1.5166707684832	1.04788732939655	1.35010115878379	4.98982930078164	1.30193876696534	0.947703556053077	0.169796756183249	0.4736310765512	4.53387477725855	1.23161672738537	0.283684759814742	1.04565264956989	2.11932297308932
1.0648138874585	5.32690401529241	3.68554775377893	2.24275492207628	3.86729356819062	4.7092685759975	2.58722095429149	1.65448136905782	0.198745581844824	1.0036022366802	0.845750966973989	1.7407549013661	1.82940308723778	1.50309426915734	1.35456499895441
0.896388112359549	3.73335434061383	3.50808632047764	2.27488781157758	2.84504839321384	3.08995570005804	2.89776318677284	1.99819550315325	1.07114482744211	1.16600838329129	1.40746152706114	1.92196943532242	1.7069504256469	2.60871463662015	2.07905377764264
0.807602220011109	5.6320558677397	3.71422353357419	2.89549651892662	3.53350105433765	5.07160823363952	3.24426297377176	4.07242312417982	0.242450073677701	1.7345253769823	2.46435460355164	4.31457327508674	1.61819166150627	3.10055722078293	1.30006513677876
1.15646133901489	6.08197015737348	0.944258759613353	0.948825083181327	1.42250213510056	3.99607233126028	1.88643308821106	0.736388400703461	0.0694272104560142	1.00784133967846	3.00662118012238	0.582170590591843	0.594166328050996	0.478609468404512	0.660381035242411
0.96236393150695	6.25547996121161	0.835681584121711	1.45101324294397	0.9189967698092	3.93497876929079	0.77534558407404	0.3959402178453	0.125783331627324	0.427820683977133	0.341871920644401	0.488617834590648	0.917928163307117	0.697506958554785	1.93836107733211
0.932892674101491	5.87035732112833	1.40539338080559	2.68965699399488	3.0406995909617	4.30835359354896	1.79838236905826	1.98097581267874	0.295252823267693	1.15263773965111	0.874049363755226	2.2762882116694	1.02637515406648	1.28309205817505	1.47845415341602
1.88658916491818	5.63220422357448	1.59402296887754	2.66051795013496	3.10504105982079	4.11678891854308	1.95192343972232	2.36389995168662	0.353210355624001	1.59688744920086	2.36190869257824	2.32198580153487	1.34738219131511	0.773405627282535	1.62311770174713
1.1923204350345	5.08563710159033	0.886198941486388	1.67052312559378	1.68365154481248	4.65274460811684	1.40446719676309	0.872789368006237	0.0352015957185661	0.586404474895063	0.648833547906747	0.852478323642387	0.898711417989495	1.04907309665431	1.70995227069982
1.38144950823982	5.06793551947103	1.34987477377828	1.86298690919509	1.77925972037238	3.7712411857413	1.44137723892271	0.988048397483194	0.102053382729188	1.01156719931704	0.723252734501068	1.27118660159725	0.889317777572969	0.718701366161176	0.662387819259684
0.846152284131682	6.02805633856412	1.36356359379719	2.45964144992861	2.49451801634877	3.53279071396292	1.93134266945371	2.65413762197515	0.399553938384354	0.700528496642759	0.650121175849703	2.5039084024507	0.928957704857615	1.26135027902098	1.41207693883269
1.65145358008402	5.86145916636151	0.854953135209474	2.92189328959412	2.47734057308558	5.43958324682017	2.54119266272144	1.17931995217985	0.206768235468322	1.57961462939557	0.444349024064218	0.817459538146652	0.998484374364287	0.566181933698165	1.69483563010198
1.11483340984932	5.59770397740715	1.99581010609458	1.71378378137129	3.28503224962291	3.45846075173611	2.40604679997097	1.13402374700808	0.24061962931176	1.62503664626844	0.670296504107494	1.56174159235378	0.834306702962908	1.31400038424221	1.88923988878683
0.74321334281455	1.91991208867731	1.6617495998107	1.54458429920044	1.11002909279937	3.08341762919239	1.22878791267338	0.429321369941442	0.592923408359051	0.697240048182918	0.0973411087967018	0.216237552053823	0.426533138116673	0.198116929152455	3.27308316549322
2.60862002436049	6.93467335901709	2.33711162841586	1.30777822705819	1.45722654554463	4.18558114883453	1.62713987096555	0.893672851889234	0.151599082269397	0.897782544661417	0.601981699832637	1.26195197859215	1.57540915260894	1.54537535887256	1.98495385138534
0.751720786775045	4.9080779258083	1.67387296810997	2.57366536306438	2.66138477617976	3.73214978413468	1.64413316063422	1.95270630763022	0.272978695373575	0.952855377173743	0.242450073677701	1.62723327649087	0.883308002962484	1.00977712161153	1.16478627814334
1.22928027905873	5.17238350202507	2.86797551360999	1.71030501865619	1.3325647309961	2.95680011805158	1.64979937658807	1.37027589672849	1.65471048828597	3.47766437692333	0.852558222573035	1.61992942411608	1.16549393887634	2.05786612432799	2.93208007445649
0.677620992453587	5.19682340065457	1.14789277635129	2.42486835555119	2.31220046263768	4.02476291709895	1.48057534569632	0.952929906169802	0.245130531411833	0.4971269151037	0.772645803092692	1.6177686458044	0.556110552581463	0.817950640514116	1.17184731357334
1.23229236208915	3.75013481865832	1.66525631802154	2.9220265419813	4.64477921926295	4.96234542105922	1.86417623770153	1.10252376468385	0.0820212693455023	0.514097004894233	0.244156395628105	1.24366908096686	0.895767931784329	1.22478119439559	0.808343859631497
1.24427819857814	5.06058786059564	0.545177634615292	2.22203170248449	4.46624208898617	4.70205906649228	1.16033938007825	0.522758841407708	0.0684644509669057	0.633012640201731	0.498455128471235	0.45575462218619	0.288417627311717	0.443288374817144	1.25005202530037
1.13940400580658	4.97108365753601	1.2060180040209	2.38885079305898	2.23327453899093	4.3389948190772	1.35230655290634	1.27982783944088	0.834630322309462	1.32492578405532	0.928806145340626	1.42492208821069	1.40659108996493	0.648741530491728	1.71734192577402
1.45528118485653	2.92406186946027	0.648833547906747	1.81438635499538	3.99171683764987	4.07384593428081	1.44519698238171	0.89071905713144	0.343350966200508	0.708143082474641	0.34289603673962	1.4155423541987	1.34471489449013	0.874364190824863	1.31347805765333
1.75488750216347	4.01301553583926	2.10420244938244	2.31344903396393	2.73850845257783	4.13685580502815	2.68307	1.59726895055261	0.135928815526407	0.485426827170242	0.58534716811202	1.19244669373505	0.59912732633497	0.617580599005267	2.63212859309436
0.887603252149724	6.15893479440033	2.2864080554603	2.53540602987803	3.87338997198412	4.79377105854422	2.03495518877665	1.57598994772182	0.373954394865803	1.21586493915324	0.949422874681418	2.0548831984801	1.67635768673286	1.99407279123429	3.67182550876484
1.21853320747909	4.32138698278217	1.05262456204547	0.684369929013007	2.11975456484805	4.11256669813579	0.812210684501889	0.382943869568991	0.181547856455956	0.716332480287987	0.446150340129093	0.530070742225084	0.731530837054158	0.195599575449904	1.18751439819282
1.8825256727872	6.72713900998932	1.10433665981474	0.996388746447621	1.17766270753958	5.2610041881009	1.00956216295198	0.159370846660203	0.252536766696175	3.83700468044598	0.759752393768971	0.687687810732244	0.357383093847595	0.312200462637678	2.68708309026287
1.83515604896966	5.68666299631109	2.39922579212094	2.23385739031084	4.29814507055688	3.76957076333235	2.25604447382644	2.49200697559395	0.307311939064188	1.07772153876608	0.622180704220593	3.49212237427215	1.44100533498995	1.84530938912367	1.8694766339654
2.24741108806311	6.19674669613225	2.9575432007571	1.61046384518116	4.54744365954883	4.82986477806655	3.13132607460659	1.37451092576839	0.227494650859301	2.89946568745449	1.03639783115816	2.35566471084509	2.38252892444148	2.23419472295381	2.06477940415905
0.885418177834423	3.01063663610874	0.565987040750771	1.27875794359686	3.43984916423471	4.08170605000042	0.75565673440824	0.351628329102782	0.242084170550013	0.176705738189114	0.468635445967137	0.407733430987933	0.154453592679872	0.383718114635775	2.78636634869434
1.18941343103367	4.47408554844367	3.27610951286147	2.72698375980282	4.38843754363881	3.27088770275414	2.95743176274779	2.55917362654141	0.745968714664241	1.67748569116951	1.65526022601937	4.17637862811498	2.79000044837948	2.83786252942124	1.94159464067475
1.06736336711961	5.00920382732984	2.38205850897607	0.566181933698165	1.06357196912567	4.10243138033159	1.55458885167764	0.820975416605162	0.207143204941749	3.65646204750348	1.08351974882017	1.08365589708063	0.998339945988864	1.38570712465793	1.58899640200565
0.837216667053029	2.06684694463886	2.48057534569632	1.10043947928031	2.2624932937286	3.98008929669818	2.58705289336177	1.73859491916706	1.23223095382554	0.778460920807247	0.492314684892527	1.68822512732724	0.386148754734357	1.12888725202637	0.882290890985023
2.07888304652199	3.43661494287167	1.66879990883161	1.93997876494071	3.11268345409757	4.68144926531496	2.34746723665911	1.57690906206802	0.227248183780733	1.13448382151079	0.426855132324212	3.15592729221725	1.86298690919509	1.65690818347334	1.39187767727787
1.46283760142902	5.74526960682558	0.894992330969515	2.27133602779972	1.81954556964246	4.1505677998354	1.6641187073388	0.789019725789162	0.247806018219219	1.09653174269363	3.68587288836807	1.80421880666708	0.674460651560259	0.598460492470133	1.15166402026778
1.32394645542167	5.28111586233036	2.63245435768942	2.78041509486169	3.09447255784579	4.27390373902216	2.96670731415032	2.64320971757582	0.358508792282431	1.37806764878003	0.672289552518631	2.20015904962839	1.51258087867397	1.28906718406091	1.19692173382033
1.35004456586269	6.49890503884617	2.36737106564853	2.69490247363163	4.62600684751301	4.08255783575305	4.04308198189566	2.49618109506517	0.276913483245923	2.58464988292748	1.8835817183293	2.58978745181984	2.13195159418502	1.58178507518013	4.68490287361309
1.32325476415065	4.24074173121534	1.63607933827742	4.1123164749667	3.75433169035487	4.45822449609964	1.7269183863048	0.969601794236153	0.535754380728667	1.72713628644581	1.06101577468163	1.19440229193857	1.77403850855998	1.26417608755175	2.49328866491697
0.748632972191298	3.55564439542802	3.39992301373686	1.73469878303929	3.13587957818818	3.09513114151111	2.42980340196078	2.54404019395511	0.788518674021835	1.78123380009933	0.878843027641787	2.45696381220434	1.35586200632929	2.62223	1.7074364418968
1.04691008286352	3.95165306521833	1.47596683690023	3.04725917547801	2.61522794357883	4.74734980100461	1.34499888398749	1.20025323159369	0.160533008760908	0.706198987429777	0.870344990285551	0.702657543390911	0.867580222202505	0.694657365547086	2.02286490228747
0.843742704948528	8.60751859166246	0.552967210879845	2.57511866734855	1.94699280432992	4.01679937525723	1.0959919129246	0.466235562150405	1.0030264828899	0.550506700952861	0.325961996171852	1.02346828050391	0.292546187950339	0.262793936620655	3.12427850014469
0.519743173418173	3.21250708529448	0.969233393263571	1.16819272782108	1.37501162009012	4.20988221122127	0.956577118585813	0.765280130653714	0.371726121906207	0.350270924228404	0.278103727551442	1.14769744361387	3.96669808677804	2.14149818813431	2.78033109881835
1.38178172232808	5.21773867262165	1.26879367512248	1.49323741920022	1.32423456227053	3.67493514426011	1.22113466755704	0.703366528006636	0.114367	1.72992250544201	0.709908171140266	0.630498665826265	0.857344078814203	0.781905211416113	1.38211385993393
0.948974554279771	4.73004754142242	3.2442477488047	2.80844683498795	3.88474442963473	4.5110694846344	3.10134752211241	2.72425735120072	0.261711328876685	2.72839945867106	1.36019569473236	2.99309463146039	2.81249822533356	2.98715712075605	1.87743015969774
0.710260929878105	4.80219838788253	2.27798474729977	2.04736388679267	3.00059498899632	3.6265092254421	3.2226345676816	2.45966767669431	0.274172189022786	2.37565114339594	1.35850879228243	2.47040671081933	1.92314918047231	1.99754533137048	1.76277401312463
1.65067266478642	5.49786460763908	1.35151526079747	2.30299161561275	2.71085601472944	4.14576711142358	1.87534758284479	1.90272963923338	0.590338533179087	1.0408924306469	0.538538163629804	1.56105724828144	0.691266147138285	0.531768206911696	1.38056322982246
0.471447616377392	4.30524096595448	3.27063	3.51484184976136	2.13425380259912	4.01784175604631	1.51747727843238	1.59043435193122	0.278103727551442	0.472903623606832	0.389566811762726	1.13638828300163	0.5070080777531	0.735435526343577	0.812703576560284
1.22243364060592	2.9183671510524	3.48307	1.48104055611822	4.93440798872194	4.0404628888407	2.9562239655886	2.44866312466863	1.4311950348899	2.0148551501992	1.66320797248065	2.54986628040892	2.01767253174718	2.10060767848548	1.73699444777849
1.07032062649179	4.16958031645464	0.374622206191208	0.727354153680841	0.982801962945209	3.87621241368539	0.494876379945514	0.509847829892816	0.243547226577594	0.54685742766799	0.0866479127551883	0.546264782839354	0.36109457017632	0.308710351168077	1.44498503952238
0.645424988707263	7.10119832283284	1.71541019541636	3.8827897566522	4.24429342322387	2.93330824583464	2.28356623896515	4.46494266659361	0.806035283236219	1.51404649301492	1.40805964807036	3.86063510106836	2.1646897520525	2.83725704192299	2.15633189127672
2.64846544302731	4.36428526538424	1.09396575036945	2.4303655691685	1.73183491441663	4.02725138412226	1.97841531270736	0.97342759800431	0.128161400914489	0.842455948597312	0.658645654337596	1.15555496084056	1.0366088286051	0.864651694711508	1.48825791280799
1.25725205323979	5.76679655256401	1.81991337994622	2.62042219191428	2.60497272641039	3.8318873724415	2.31634851650205	1.78830985108215	0.607957564754493	1.09125976619268	0.508327229280321	1.79805051476751	1.24908120805996	1.55483439589419	1.85535190108196
1.42685513232421	5.48334823608103	2.37676268305521	2.0408924306469	2.4662616693163	4.39397213777787	2.48248691884257	2.41316077559081	0.635057829725214	2.01606836862765	0.888850381767297	2.28942136451462	1.36058902165292	2.2547754266481	1.59888920676408
1.02062665058996	5.69710935530514	4.26179405674416	1.66302575649798	4.85171406656688	3.79362541688755	3.09858799261809	2.95850863643679	0.0665370023957913	1.29495886963256	1.87892147974985	2.92288287071887	1.89844055837448	2.72942225312561	1.4998331339215
0.858697190038334	6.20224922752453	1.19887127951782	2.80153118347008	0.667210912480871	4.87681650490128	0.668209914469092	0.309059742501585	0.637285643897247	0.302406794557726	0.701593412757463	0.453333197460388	0.182946494511102	0.454912848380155	2.72292499078879
0.689656993994882	2.33402473145973	3.13481235635176	1.43482835641991	1.22638521727039	4.65469330560598	1.60426113947611	1.27279958613779	0.660198461837854	2.37606807113369	0.774755438541415	1.90265247119608	1.46409316523824	2.09396575036945	1.53784272132138
0.414893222560799	3.35880414263328	1.00389002743337	1.22903411687055	1.74265301430321	3.98564614971725	0.787098081611005	1.03667915423045	0.354790649231071	0.961326980513933	0.385596696012246	1.2191530283517	2.73937288535536	3.64252829941384	3.1579814805489
0.857264444500662	4.49816149427034	3.32942502346553	1.99479692669139	4.97805373328033	3.46680981069519	2.75917714376166	3.55698112700181	1.26153081524341	3.53795451144673	1.8611216543607	3.9866202701331	1.88182121272557	2.37981500867635	1.23149385071032
1.76217870155722	7.1532510483018	2.0507454635814	2.11649784050175	3.79534097406719	3.67178022821116	1.35241955921516	2.20166522376443	0.125783331627324	0.970411945389473	0.676899238931741	2.91040648386684	1.21629964484864	1.29519403733199	1.54858458583056
0.91532967601301	4.92748406079681	2.32129316937551	2.33993549339106	4.39429462049466	2.93591228703136	2.80904394715526	3.58180917291168	0.385927956594824	1.32820457246568	1.09065021965553	3.93012228727953	2.41638038385205	3.21219577721203	2.13053555675619
2.25571221220865	3.94751655007191	1.15055967657538	1.79755259016046	1.64427162612654	3.78977097731006	1.20932858660786	0.987029750548981	0.439676323490687	0.937796340686552	0.798838544104099	1.09295160099135	1.10507459410112	0.60017458578966	3.38896097291553
1.69336428835815	4.74018	2.56166828529975	1.8890061971947	2.35029921652709	4.41916805774923	2.48480839676531	2.04218904626578	0.424814620890374	0.964361663246735	0.742954756697492	2.51891275841658	1.22094900446678	1.53141889211826	0.766976720536883
0.857821792408266	6.1700492281667	1.81524750636067	0.989865622866287	1.9325525718049	3.18520053235457	2.1216454060456	1.1866907070252	0.0628124924050212	1.24567819387567	0.690282989063512	1.33856703700115	1.21175983301212	1.27631799265222	2.33250744595804
1.89009643424175	6.0101151688739	3.55753262765066	2.15749650299733	4.92686287885357	5.60003479681938	2.03277088817539	2.81598522720104	0.337083076310787	1.38487870371017	1.24263299044665	4.19528459716319	1.79788455899235	3.14673667279223	1.58332651911003
0.767061497680489	4.44658708530688	0.559932263533872	1.19515858659093	2.12641125851084	4.76414973099865	0.734915511304585	0.265196826984414	0.102322191196686	1.88764224127319	0.0483757045389763	0.259664183948652	0.423309237242387	0.12366619645382	0.801986364114618
1.13132607460659	5.63265501533701	2.80382631247053	0.872316585750363	3.82190405778087	4.30749410074922	1.32555911322641	1.31903981556254	0.576086724179401	1.68867273833914	1.34823241923927	1.94796532370984	1.26975132204837	1.92687236455817	1.95572196783749
0.836570515417152	4.17295948248632	1.62821366956666	2.00723138889418	3.9217981017817	4.24442282622608	1.0201999229435	1.52491619907209	0.257614130049541	0.655260226019369	1.12201002012581	1.89169136778093	1.30228980189327	1.16117825007981	4.43792015158681
2.07375169508216	5.55671449276182	0.973133665330571	2.09251191476855	2.71543216143326	4.87487563832975	1.5081243613842	1.01135250722991	0.0954518810856605	0.643486812561956	0.670749711487494	2.02948822387324	1.20464156561042	1.22125842967781	2.04855008417499
1.14808808264534	5.4855588534876	2.30103153120334	2.07409435357387	2.15578160877428	4.2895689140449	1.97841531270736	1.65713691764547	0.280362489973778	2.02941754683509	1.34704195979693	1.31840361737428	1.24804899843721	1.59993663902247	1.41267314980951
0.817213924258327	5.91247742092136	0.953525999573959	1.0686708106651	1.6849084825093	3.69777381955519	1.33342373372519	0.965987401824732	0.16478627814334	0.799584701369704	0.379510066553068	0.164914969552451	0.314058408858261	0.263515224048839	2.25975456044296
0.682303609517858	4.95008109279518	2.74927681212622	2.94088087223343	4.45151445809592	4.73755157000828	3.49173767610953	4.52309143530243	0.159629185821228	1.26675656230466	2.01306915001952	5.06797422835183	1.6475908173316	3.10267492631884	1.3608137317567
1.28208390621972	5.53935	0.663481253310046	3.31452252179161	2.34638962502836	4.04642121124871	1.65933092250271	0.991100029952448	0.401193551063264	0.72717986252498	0.53615239301918	1.12697285625777	0.843823089126896	0.420509350488903	1.24086382278575
0.725261268825091	5.37907333263141	1.95813739147427	2.74575364064054	3.39595392327344	4.20184554545463	1.95947342648955	2.39418484723679	0.270588741972067	0.628726943031326	0.788100997912005	2.75289841842347	0.671383962732517	1.68862798348685	0.899175630480513
1.91303299995214	5.0945992319014	2.55917362654141	2.91809995702882	4.40706037520671	4.49288505561307	4.24349391204571	3.17058207952674	0.731443946034715	1.58717293888068	1.15788449808015	2.45053824685883	1.98170655019165	1.46456372009656	1.43017820443783
1.65466466735122	5.49697677562503	2.13000830410861	1.53684865042083	2.07248315054261	4.1551258511695	2.55824313987428	2.10242298146075	0.229341813043554	1.14698099722323	0.376401526593598	2.46696638427308	1.07436842178155	1.19635524288275	2.25353551719705
1.18713429147454	4.90794818423672	1.54651174777155	2.9181763032281	2.64528663387226	4.11848431998329	2.23419472295381	1.88502763749992	0.303693088093779	1.33902333337275	1.16542962042419	1.8145914376632	1.35343621786178	1.11975456484805	1.86504778922595
1.55232788188124	6.03121873061072	1.14776255746494	1.84092643330315	2.50911307304429	3.16116212256344	1.45169907242434	2.20808020246828	0.0862402758207441	0.70549139374708	1.65113207791672	2.51936577130733	0.865839652158662	0.619366054747036	1.32981248017281
1.80545756146504	3.85836897817078	0.877979772770665	0.72438833660212	1.00741081295462	4.03851519759939	0.619272138460124	0.48078212440398	0.252173413202027	0.318808503225839	0.224287289892001	0.75411785955205	0.746226761176938	0.550999138763864	1.19949960366036
1.73872460933488	5.60407428973292	3.55725077588116	2.61624005561848	4.45340563596025	3.54147766889319	3.22190800668428	2.50431529687706	0.299596348784095	2.10353120987799	1.32935326080288	3.85466396101425	2.21766501064355	1.81508351715437	1.81179981244577
1.13349776785961	5.44729155452001	3.41242927509902	2.31257805166212	3.36901971645234	4.29437078261932	2.87784238913076	2.33759692776637	1.31863499463164	6.71438977995722	1.10829026118413	2.87511162988549	2.10621429609097	2.00259451670845	2.12151279625707
1.40288586215572	5.39363928747078	1.06053166042833	1.43344022549115	4.71208948283141	3.33177686226857	1.92986672775409	0.917928163307117	0.508327229280321	1.49431319717669	3.92409988564074	0.941256583853279	0.748890542645915	0.387031609525704	2.05384119026775
2.00644165782446	6.16028290015024	0.798009027613393	0.674912552908007	2.19134	2.05477903151962	0.791605724704551	0.429642742515458	0.231678161798511	0.968791187883591	0.251446431558582	0.441483479582645	0.528471301882892	0.502534285895496	2.05366744903883
0.649937299346664	4.92157914597603	0.510151757784299	1.45501809696973	0.996171783511519	3.54323602644088	0.651683180632109	0.612210935466609	0.166072675946706	0.427606172781899	0.343919426368188	0.714926858410005	0.57773093149008	0.477988108101652	3.02220799795708
1.27148543852706	5.10476856489383	2.77519807032093	2.7460332306196	3.03743493827651	4.92014559269524	3.05989168875378	2.68183153447397	0.220453786049186	1.30176321746614	4.43984251689667	3.76795135704398	2.00529218582908	2.19118360922004	1.65667941303046
1.48815506151823	6.01506932171765	1.4850145696904	2.2254291875592	2.78173738787833	4.09432053429595	2.5540485072511	1.86837069673923	0.40533891584755	1.11423374442709	0.652050465522303	2.30240679455773	1.2871767517316	1.40958101990255	1.54656113568525
0.907813625096747	2.09737482253254	0.843662316291059	1.36137535393791	2.33868112462455	4.69758479811243	1.21300503854505	0.332736572463861	0.376623787423014	1.15412950079018	0.195599575449904	0.304744657718631	1.72119764415608	2.01299766400306	1.31817220300303
0.684190366496017	1.90777517732293	0.117695042669755	1.93538431079825	3.16990897140836	5.54204131964115	0.616734084956271	0.0662614422687213	0.216113358446301	1.40266761094833	0.124195771587192	0.172615521813478	4.71672756481534	2.29216331882291	2.23774725562991
1.86255057629973	7.7417986333068	0.813196300281224	1.97070643304938	2.88731080013257	4.9656319280212	1.19496955009342	0.751035176667862	0.203389117367087	0.575409152608945	2.91548265783181	0.758900089708684	0.35727047567956	0.299479127980384	1.87613381411899
0.71466315177575	5.02932477796769	2.27703255187479	2.13914201914569	2.21642382242152	4.01336399240144	1.49728023291403	1.4608473879589	0.403158629742864	1.64818930271814	1.14873891273753	1.01948842959136	1.6915341649192	1.52967104834778	2.35179791494717
1.46508637888607	5.05701696536554	2.25604447382644	2.61247045754762	4.03332608441684	4.7099963689114	2.23603333200583	1.47809168673837	0.256648389880677	1.20426594528956	1.45990369613312	1.56846995587204	1.23738015765315	0.791522377696187	1.40468517591904
0.972839672759196	4.56345103367067	2.60731847620327	3.05535185675018	2.78089797722983	5.51034	3.08166344750867	1.98447998209519	0.0769694763151108	0.839637161509669	0.45122430212669	1.54552363428414	0.474565834538475	0.602646908505373	0.942908553580417
0.753518964641375	3.67305885714924	1.67455104315459	2.12422886357946	3.16902704513482	4.17618711462715	1.19105723992631	2.22918797316018	0.357495703225234	0.67626740826589	0.879078371168731	2.33745420960853	1.70911414847121	1.54438646648969	2.26237301902733
1.10929368902294	5.6389658305939	4.15176142178513	2.67809444704654	4.87905385800918	4.01726274859121	3.12147964190528	2.59175121483598	0.179638434938132	2.73144394603472	1.93459198398242	3.0721401091103	2.80163464622792	3.23092540991395	1.80558137846452
0.856467859509474	6.03054575717968	1.28184659157661	2.12419577158719	3.62508341792203	4.50506520775653	2.35227829994598	1.02623349115976	0.0922074380970889	0.732573121295198	3.11539953174926	1.19496955009342	0.854155272651317	0.764855671254704	2.57811753162394
1.35462141483245	2.98990194403649	0.671474547295438	1.55060520196276	2.2955173303397	4.07228591168571	1.0686708106651	1.06626144226872	0.125915549474723	0.435841915809228	0.334797075133885	2.17466207953359	0.382390582873469	0.556404890038547	1.09153059312062
0.823423290685258	5.84941385874473	1.62138377756404	2.62889021902782	3.20931298847138	3.88130243195766	2.2220007795287	2.95706024053702	0.686881460432228	1.19086766522892	0.696528045680674	3.42396803587834	1.6255	2.02027105298374	1.71021683975262
0.827900300921721	4.3696270068242	0.9189967698092	2.16372413577383	3.39267461732853	4.03033607837096	1.21418698914376	1.39094277280254	0.770871322190817	0.81483749838881	0.729269967984199	1.5834228046936	0.903963766802978	1.00511249807076	1.48522071315591
0.940053962096955	6.02177951742799	2.36406810122828	1.20201016731643	2.20273114652555	4.5115818918104	2.22085616396088	1.2066432239834	0.16478627814334	2.50281430469616	1.57971116302163	1.05185929883525	1.94272092498371	1.22113466755704	2.42618422994096
1.08827730968045	7.34208711646967	1.19244669373505	2.97914734795794	2.93542202979483	4.74632889183878	2.35670725293538	2.00007213294874	0.256406853794245	1.29178034806092	1.16046846875415	3.15693048972447	1.43151599040644	1.37350901551801	1.17925624719051
1.33439665224968	3.99778014942688	1.89188575130039	1.40724396701686	4.82174082351565	3.77698828914312	1.94549533937892	0.835843248738743	0.358846330605099	0.505484479511495	2.66307131265128	1.14371993109492	0.335711910320462	1.08338358771008	2.26870386312376
2.36868455023608	4.84445595806537	0.900026298964851	1.36440434152833	2.45301705961736	4.83593922853446	1.86270925807632	0.505992524395039	0.17555653643184	1.13999330190336	0.295840550917035	1.10601323762212	0.890874670877777	1.30678718486566	1.56783746161922
2.97120324470786	3.77853451294649	1.15029970810168	1.79018817029203	2.39019991683457	4.53307115326185	2.75478063190594	2.2052986659408	0.716069030482181	1.06433104624598	0.99102744700066	2.90245953304255	1.97896437396491	0.97731656290871	2.99972946931679
0.8660771263093	5.70342744011756	1.58702888305927	1.46660101948806	1.60786290283124	3.73642087396586	2.1454166053932	0.802482761082775	0.0903114713760366	1.83523691299304	0.57773093149008	0.570560078936309	1.00288250853312	0.825622831815681	1.14724156435102
1.10661632898778	4.57823832292326	1.10117940914615	2.51815742068158	2.95544300470294	3.74234042884946	1.91983583428151	1.91234328357726	0.246712100531861	1.28475100953423	0.483570740091555	2.04169857198781	1.55429414344274	1.43770713692607	1.60667910442159
1.53814080907496	5.05212022962692	3.40607401934818	1.99747307197096	4.24229762531904	4.06813765439932	2.87801902283639	2.00252250976871	0.0686020273786715	2.69367651656776	0.845590408847855	1.68526740651684	2.87662	2.01514070515899	1.32388882714704
1.01642500349979	5.46309599681701	4.76946497528742	2.41713689567987	4.61267096536724	4.37919812724313	3.43809320284286	2.76875599522188	1.06729452146853	4.55748974071593	1.0934249594191	1.79202238753514	1.87534758284479	1.34845906208647	0.964657388376578
1.36013949641745	5.82082483878347	3.38468533702273	2.62601853270775	2.97441917888782	4.00336836441408	3.03017714360244	2.63501138032838	0.215243703712866	2.24883840164025	0.875937296466376	3.88704754262004	2.6365434213518	2.81436584512509	2.22101089481839
0.442439293623863	2.1719753766901	1.03653849955149	1.51055689540024	2.48689453778936	5.45278320476589	0.768925335563751	0.632175135397484	0.106750315060868	0.45543901456305	0.293841299266739	0.908198046490716	2.00093744713925	0.541812169528895	0.9379469587418
0.784587736378888	4.82438091056184	2.2073618921364	2.81868698075569	3.05668756512284	4.13106261678247	2.71883285695201	3.40642782452698	0.386479888596234	0.992695931709089	0.787265282751702	3.99582819211902	1.20676823546832	2.1882743113212	1.49554167626392
1.77606186497528	4.44828648588201	3.03455028598584	0.938925593000493	1.87006875178241	3.63391938876457	2.09467523099633	1.85957205681725	0.256889885535893	2.79081373364793	0.818277949242396	3.00095546900042	2.19695319901789	2.54047370139392	2.79308433340271
2.21449786790052	6.75970712777769	1.56389027710255	2.49927188316909	3.02385856727509	4.86255553536944	3.64626636154051	1.90103098819959	0.365020578619531	2.31692771439043	0.909581115979684	2.12234140752612	1.87054227112395	0.578793832676753	1.7007060372584
1.36098224136863	5.03589658851048	1.71655198504929	1.4369613378336	3.45591240011036	3.93691114190784	2.40067454196401	2.08559461502544	0.608525405895734	1.32900875032423	0.534460081926728	2.50103143862536	1.71096618869613	1.69670607925169	1.82219987281997
0.60055521900627	5.58685779808659	3.64214702682206	1.25174938509719	5.31307893073339	3.76749590236837	2.53622700810092	1.89246874476495	0.311619363406843	1.64154602908752	1.46780115648841	2.55126990793092	1.15432396466048	2.29733817360183	1.69180213291815
0.882056070968626	5.40619990228809	1.60795756475449	2.70836383669307	2.43602854647554	3.5500017776956	1.56306048276387	2.38992468789694	0.230817841861083	0.864017717204623	0.472799671807897	3.01183551950545	1.03316	0.928806145340626	1.51999471998846
1.16581548813234	5.54143120433703	1.81282677326766	1.65571818083415	3.84623253416874	5.01793526622283	1.30228980189327	0.689299160535892	0.218099174370145	1.34164424053016	1.45254272292366	0.815575428862573	1.07416287550701	1.03625714904777	1.6732850451686
1.44514399958581	2.94354630834475	0.747945892744622	1.30818610546258	3.02183502726224	4.08222569912752	1.11476679266551	0.384602457650755	0.995737759729398	0.682663182088948	0.506398831527454	1.04383441999994	0.863859179287883	0.188274311321204	3.14745324049521
0.672561118644777	5.43035553238905	1.61225812477206	1.19118360922004	1.94332125061861	3.61656942730662	1.75962458025474	1.40037397764982	0.278222697991528	0.890407779274709	1.56403666186661	1.86583965215866	1.31550826631641	1.19213102626319	1.85239842028655
0.732486293029944	5.34418581498602	3.67071572587202	3.20059851287314	4.61057605305662	2.40778780562436	3.16584763911659	4.5729139151923	0.302874670365585	1.29889288105416	2.53637622668828	5.56853683808992	3.12288803037456	4.7325134274242	2.15943543578747
1.05769286716835	4.37278498069935	1.49595093694278	3.10299399332333	2.27881740307472	4.2287648288756	1.88518386632035	1.31278132790336	0.256889885535893	1.40239475050061	2.70097230722272	1.72290313856045	1.86528539374586	1.61419155852529	3.16681183562429
1.00884540268242	5.08062355667633	0.38316512484753	1.60274191328239	1.19010911723394	2.64777499312618	0.825948404745895	0.968422579833121	0.45575462218619	0.348232419239271	0.207018225945622	1.29983076182237	0.404903122145131	0.381283372503784	3.45288531506752
0.819668183496456	5.36265573685983	1.16600838329129	1.95300443131592	2.07860983469637	3.63640421210377	1.93933943081413	1.73547885247061	0.556502989181201	1.1350751303684	0.483467554092807	1.75826053106734	0.898092235559008	0.732052073300289	1.67011518128429
0.960363429627513	3.51946642152388	1.63445387088626	1.5021268887757	2.57335028741435	4.03536877646409	1.5718224068332	1.25259731671574	0.0564448010196681	0.608336150347661	0.169027045134817	1.61409730477418	1.09761079662642	0.49364733397521	1.25241565903265
2.44890095114513	5.72001026102919	1.9154444138979	1.78718168460358	2.07378596459392	4.95777997795018	1.80900277493909	1.08392815506236	0.259423152281415	1.07731137148482	0.827331270612261	0.75983759648808	1.56744809651574	0.95464301130103	1.76400637762866
0.681314322601321	3.70439615067325	1.26129009525938	2.25882039687641	3.67946883940265	4.40650945955549	1.24932397362208	2.06035872310377	0.605968358841458	0.772307974958403	1.00072116724365	2.28143119699561	1.29030643542491	1.72639529165045	4.17146305600258
2.24707683193082	5.86353213980285	1.64075973101586	1.97078004557285	3.62044565284984	4.72124686936102	1.80136562762277	0.78056207617106	0.115166449634935	0.982874960898062	0.590817563312947	0.956800118051576	0.770533078231495	0.704429352076477	1.60250438960829
1.05797006863733	5.37011195747919	0.732486293029944	2.86981219723193	2.14300150624249	4.84222461287724	1.5859239769586	1.10426955615925	0.250597823048234	0.762901547935981	1.03019480388584	0.97731656290871	0.241107974934054	0.682393511062731	1.4867658509719
1.22218630732211	4.51854772788922	4.59380790340358	2.5163177785555	4.59338365250681	3.64598979995288	4.55309012628984	3.73120496874355	1.10547694467755	4.31071092702307	0.938398718582939	2.60305063560736	2.74788146226693	2.34352152777083	1.75056363064605
1.37473347803121	4.29004097115977	1.37451092576839	1.90585148105293	4.55042666393005	5.06823656117216	1.72805110782043	1.04677042216245	0.439463567990981	1.06901467791518	2.49842959743481	1.62438168385455	0.503246954149374	0.905427923421285	1.35467782850445
0.819422945366694	4.46089979718753	0.476951912523897	1.3489122409942	1.85598969730848	4.7621574358859	1.20864210901517	0.4736310765512	0.21312950000748	0.335711910320462	0.212008960113565	0.767315799224828	0.256889885535893	0.449640605117181	1.10554399219893
0.485941983412419	4.80657668736769	1.33468267993572	3.46541294450207	3.98653836010133	3.4943003950129	2.87369510116206	5.00136090137047	0.253868280441719	0.770363926508838	4.21697473148829	4.6615843005334	1.97834208874892	2.45125068235363	1.45401792522672
0.609282179916569	5.18278762663801	2.54329790139707	2.20935978237492	2.54339689580757	3.30734108647948	2.21971063954878	1.3811726047168	0.0996318500144604	1.21816118709516	0.620961696931431	2.62112585407343	1.58621229492397	1.62489632220904	3.19775532977455
0.688493710599149	4.94550470336338	3.48815506151823	1.96794324852639	2.73634510188322	4.93050554170664	2.6367986034242	2.27259059725468	0.994579724215747	2.26615686364662	1.38598315929781	2.85990993149171	2.82421795631644	2.77099814323324	1.20758054618695
1.74191994849469	5.30013837114483	2.03294716409913	3.78513201531599	3.45449177722331	4.90435885015749	2.55679724659274	1.43637508224454	0.103128316217225	1.74596871466424	1.09058247636244	1.42373950716532	1.78601080160757	1.1325110397992	1.59378400526066
1.81786880172799	5.00032456987146	0.628166999286324	2.89526383868728	1.85829934787138	4.90614982200603	1.05575096411845	0.6783423850761	0.598269911883213	0.975410078714467	0.722990545487917	1.43988904761978	0.792938622400369	0.566181933698165	2.60236185663085
1.4512770620982	4.71694700947769	2.4083042624843	2.84530938912367	2.86785693755966	3.72716896862858	2.25930262134514	1.86860775466789	0.28699939663384	1.35715784871975	0.57162827441807	1.93640237772506	2.3111252449647	1.69764039522528	2.55190970583768
1.22484292057127	4.4150420076938	3.2513100817082	2.33554042290529	3.76628772150717	3.51051891858141	2.66995650511752	2.40457619045792	0.462157047847395	1.71764900817332	0.985500430304885	3.10718568387997	2.43138226761853	2.51442528900889	1.32578934582868
1.34022042516393	5.05404096681795	2.64099103964391	1.77703038520081	2.94080571816674	4.29923000214422	2.37125217020002	2.7110102559271	0.273933569266885	2.57949395327896	0.951438594231252	2.84649331596456	1.8760159067397	2.84913858827291	1.8676988209975
1.40882053452885	5.26235422519946	2.26141046027204	2.49671798793518	3.4995270242151	3.7073370428011	2.74826800197834	3.02163962317216	0.55748361390689	1.62293035092018	0.931985556414248	3.44652092029318	2.74712956067177	2.87633030500646	2.91764179496999
0.954270770144879	5.69365142929756	1.75013481865832	2.8499992594661	3.54925022321289	4.14413612726257	2.5268200197246	3.10899273394477	0.48604499259035	1.30579546142049	1.14593825784305	3.75578489991633	2.02091106558169	1.92489799411221	1.88651112867525
1.02821550713044	4.80891013315641	1.51490495453573	1.25162821131575	1.93948988786455	4.36686071987962	2.26891341575756	0.880097749721974	0.233519978773916	1.4494293141032	1.90180335025074	0.776861993599695	1.11922335665283	0.374955995968092	1.31423246870535
1.32728496283117	5.0265345082111	1.07080146760021	2.24741108806311	3.07193424509156	4.25852646228326	0.965322548367255	0.412293771333417	0.168898720025469	0.693141226830286	0.434774991458805	0.593401581125647	0.371168515498428	0.329525485196655	1.51964254250815
1.19975085671584	5.03947621176787	1.07292898249556	2.83590386829998	2.72571934689026	4.66772752828733	3.4625235396672	2.21729276628588	0.0311128408502493	1.35501626421955	1.4001553460842	1.56691254785694	1.02665843815573	0.834792104764455	0.667574265975019
0.696973088421313	5.01671024793567	1.31614574229336	1.70341082797872	2.82611116366314	5.33910887287814	2.40509379808801	1.31765138490836	0.141955885583644	0.74312715259193	3.48850215523839	0.929790997718597	0.424492170889205	0.57085148342292	0.470302578945822
1.39670752138398	5.91875354058875	3.50086577492907	2.4208057494599	4.81404790484472	3.7777353116322	3.24432387203332	2.63391938876457	0.747172537035463	2.07234594375766	0.840765337323874	3.4743062402884	2.34865734537485	2.28747229511907	1.88506669629111
1.79572539490747	5.56111225221208	1.92269261936481	1.6478210334013	2.72639529165045	4.87239539355312	3.75584897840091	1.5514421891271	0.0749164020524617	1.46440688552961	1.79871414703216	1.25791579132422	1.51404649301492	1.08793800371193	0.632175135397484
0.517225292502459	5.55151294151591	0.982217846315584	2.74189838209574	3.13907651504611	2.82857065577991	1.2687338010779	2.75892140344796	0.484189701148267	0.647913109543964	0.722028777902844	2.40242203886781	0.925771606616772	1.31516043338676	1.27094748747706
1.60530468023834	5.01027409087469	0.265556915602505	2.60526	2.7099743199741	4.72935699003332	2.00115369461637	0.926075347876042	0.208517259805544	0.914411444281011	0.0650207699484113	0.57898700333258	0.701859519009419	0.409363779269573	1.43573525887347
0.407733430987933	5.71594826657474	3.98273808670644	1.73100941242073	2.75416062824814	3.97165390727909	2.96511933757167	2.12743518442737	0.700084549493092	2.9536004939349	1.21144836362666	2.57922843028578	2.47308552123378	2.23875629369042	1.45264814455622
1.05401491057585	3.27938214592565	1.83556032376939	1.51323806233309	2.04064699384643	4.79768227457705	2.28080788077975	1.5197934862411	0.177598929327733	1.45675359107674	0.512479746919632	0.96820136978834	1.38427089254241	1.2603268134703	1.75184930240493
1.78433646144298	4.8788185104831	1.5539011054588	2.35985847200125	2.34249785574996	3.88852895929054	2.17232749165762	1.4512770620982	0.515409693385956	0.939076093213533	1.10292682718626	1.49497875319664	1.20088095428596	1.01756564301437	1.12961273813047
0.86298690919509	6.20182202651229	2.90662126739614	2.66042667498367	2.94686183818013	3.53678649824112	2.26525684799584	1.98997458363375	0.294782468698073	2.19987646683658	0.798340891446219	2.2337960486279	2.57673979552207	2.28824042470253	2.96607971835508
1.39237238154301	5.62449573886929	1.37945461560501	2.66557468832867	3.20709633908696	4.37295906070893	2.33868112462455	1.69171281578202	0.248777693649712	0.70310069960416	0.684100576855977	2.13201742257712	0.62367960829401	1.3743439890385	1.19685880136636
2.28566853797956	5.25606712524133	1.34545315093843	2.07241454878126	1.76179587150565	2.87379351616424	1.30707873853982	0.520246222707027	0.449217992139896	0.983166915779335	2.99439869716979	0.945757507972628	0.723689610330615	0.414027259124902	1.68432504047893
1.08732705179748	6.52595296561791	0.812539297917327	1.05609792428003	1.19250981894195	3.92420442497204	1.24519139306431	0.714399396930403	0.122473941175645	0.726308090765485	0.593592805864596	0.318461465167583	0.697951699469213	0.845349538150094	2.74767
1.4735791277893	4.99386906263189	0.797262054758046	2.23704356909738	2.2190910582462	4.90422877368286	1.57419841130281	0.515914255710859	0.120351940365222	0.623773238111409	0.680234326263258	1.19836842310252	0.562474458096325	0.427927927615234	0.494876379945514
1.88698	4.27703999333782	1.74144541322989	1.62105550329974	2.18278762663801	4.85718978333934	1.92425194034587	1.02821550713044	0.147957881387101	1.54853526713845	0.951736979969832	0.889785022003553	0.470823163168585	2.04267935385346	2.24040592611104
2.71096618869613	6.63203986766968	2.24098590402474	2.09791413518699	2.6641187073388	3.00066709220323	2.2656169216352	2.27330700456454	0.133695032513075	2.05983978671428	0.663663411775047	2.0956206627512	1.22323718106205	1.41754200675105	1.59569460683892
1.35541100557039	5.73962131394781	2.04628150321191	2.05300704148204	2.10228859287717	4.6897128974564	2.14838099252076	1.4883607567659	0.336740406967293	1.12181115114199	0.666483930837426	2.48800077083407	1.67346597005483	1.90014226035982	3.18121389006586
0.309991039260069	5.04140508353683	0.86298690919509	1.54324840164441	4.46090634820725	3.65681667964932	1.8613599063222	1.75219195479282	0.128293401009818	0.6263924089757	6.59702903374057	7.46630735571984	0.19055165203227	2.98384183523852	0.135534869761189
2.05797006863733	5.85858530801731	1.17906511534264	1.66051795013496	3.52203063238521	4.57057829344123	1.92036953043167	0.781821302087512	0.0745054363636298	0.726133673181897	0.430820496519771	0.903963766802978	1.40876619880239	0.919683313397464	2.10631481481882
0.857980995127572	4.67150285380498	0.804384035441342	2.31232	2.22592270135732	4.10895929061593	2.41213115001319	1.7079222944723	0.237563718317676	0.851279308385775	1.69005945057612	1.22928027905873	0.925847547927009	0.918386234446348	1.31446451583938
1.8988661720836	5.84820978855358	1.12961273813047	0.805457561465036	0.989647676640192	3.48199635114343	0.888694549509543	0.277508728144778	0.0732718364245194	0.47487728599312	0.737859787920129	0.765195248763837	0.995231233565638	0.622742975760372	2.2606279081267
1.23780842954562	5.95376809218438	3.72295776851069	2.5854433189362	4.53423595074776	4.29785904054435	3.39954026711344	3.13528859902045	0.657457084573512	3.58486631784563	1.56637680032112	3.64511367166792	2.31666710411589	2.27300854475113	1.64441007833063
1.43903796284271	5.03677584636821	1.19748800240598	0.983166915779335	3.6048304370991	4.58654258843844	0.807354922057604	0.66557468832867	0.192572941386923	1.51687243824287	0.512783120917363	0.348232419239271	0.900953729247535	0.592732094867074	3.67214243285383
1.78135971352466	4.85440963925296	0.772983552138105	1.40713517469037	1.38167099279845	3.68189898322411	1.02849843011823	0.497637911121116	0.0672256725319716	0.363675721807263	0.757193969546637	0.771124953128367	0.929488037818095	0.588420820493567	2.37626
0.751120895751746	4.90282609347588	1.51803149260217	1.54082083090617	1.75471650595124	3.18470875406938	1.5457213111304	0.972398571540649	0.0545012161825606	1.12822740247183	0.677079711166263	0.67870294616286	0.765025470000371	0.87200131148318	4.05477903151962
1.09518178934269	5.89723074302525	4.34462968673882	3.04990952244306	4.77092944988579	4.24404219602218	3.15891864178529	3.11734596131767	0.239398041566555	6.91521971030993	1.51616647071489	4.62451	2.14038603228306	3.22727899446832	1.83661090837394
0.347665656300971	4.29916404986841	2.32941067121857	1.17657809430132	3.63398911505437	5.56640420132916	1.74798884479788	0.929488037818095	0.188780697792142	1.85762276430072	0.171975376690099	0.717649008173315	6.35408184766024	3.4950811191839	0.864493226451146
0.652509440183664	5.23004542138174	3.09188597632672	2.32895132391201	3.59550366050274	3.92891981647101	2.55966311542286	2.64369459888089	0.774671112326884	1.51692285127829	0.561790461653818	1.60345424976104	1.3255015493345	1.42007811597937	1.82093458349474
1.04362447674703	5.32097199267894	1.63357070675793	2.63163980823793	3.86550316351786	5.5106644909584	2.44137723892271	1.64122231119197	0.152118504431943	1.14887	0.921436330806298	1.4629946066755	1.35123255125905	1.03787416566112	1.62555105107931
0.497740088609093	3.09354327476248	0.895845468937541	2.08239603515389	2.6219463597208	4.76905232777728	1.40784217821151	0.736994447778489	0.145873061601045	0.734308590096907	0.263995882071239	0.564817129854747	2.5157629055412	0.881508008916274	1.22502808325405
1.50304337056886	3.7986726789578	0.617768645804398	0.771209486866468	3.27930785028488	4.51434322498316	2.18304180683835	1.83547947787187	0.58111017522555	1.44932365699078	0.416731670820911	2.04449903881895	0.63580081675896	0.855591107710452	1.52331103075142
1.41986245037752	5.06244555644908	0.769687121223036	0.773574422771308	1.13284002414397	3.84012077346153	0.99486932025042	0.62367960829401	0.361431504133141	0.801158656093699	1.3956112485038	0.916323767989456	0.662661255475094	0.321004474471124	3.32383119657037
1.09058247636244	3.4252444421481	2.02669384475607	2.22814142667968	3.98599217434449	5.24756299707135	1.80446664273278	0.788685710613534	0.290542362660254	0.992695931709089	0.641546029087524	1.16440013502441	2.05505679336893	1.7872652827517	4.17124686613433
1.01092302718479	4.77834526843196	0.867817410043711	1.56218135647187	1.61357879904433	4.92531587479002	0.990446651887789	0.75232042845967	0.348005740781598	1.00748257633121	1.21213350753376	1.13402374700808	0.964139829611964	0.711318688860582	1.97647362099698
1.65484794235905	6.55925623943917	2.44140379982117	2.66197756774053	2.76803607693601	4.91562128359441	3.36371776756438	2.08593447251603	0.34118877247874	1.80871453652144	0.703543719733816	2.44310268100181	1.83450897356133	1.21001473770927	2.0384713003874
1.42889276178592	6.17397288969708	2.96204922159129	1.77875526684322	1.81532949397419	4.11795264378478	2.06595137419985	1.21126144971296	0.127897364486064	1.35462141483245	3.74994181167359	1.50853006865371	1.56418303177906	2.83701477575267	1.78240856492737
2.46074256378964	6.01151800186888	1.1414327909293	1.48150561657706	1.95512678126137	3.37132187874614	2.14463377288515	1.05025789011695	0.344828496997441	0.876566058751721	1.60767356034906	0.451540833017832	0.708496273012151	0.203890227146661	1.06791401408847
1.83098541248308	5.48822255850417	0.641083552712065	3.6631168673661	3.0236456966706	5.51890961199633	2.20620559846117	0.720978845144352	0.407515911946301	2.12760026573164	0.303693088093779	0.891652487933974	1.43349363984688	0.705933680467147	1.70385375289958
0.60055521900627	5.68636885774399	0.637285643897247	0.969159701778897	1.4602707607525	3.94215789273779	1.01884778542798	0.755913054039524	0.259423152281415	0.364348306920093	0.209141397838592	0.42341681675408	0.160533008760908	0.31068911751928	1.21735481368244
1.52290945946296	3.73983730404334	0.923871773530078	1.80764343221573	1.85419517626058	4.48127310508698	1.41180585237012	0.819913379946224	0.30439421966803	0.528771332047411	0.227371422583259	1.14626419486653	1.05109362948334	0.748890542645915	1.92861667355163
0.992260860824945	4.7465116339275	1.27834165862164	2.33759692776637	3.38762447429819	3.61346093083939	1.74144541322989	2.81414021730582	0.373509015518007	0.974749554456814	0.562181356471867	3.03968237340958	1.67147454729544	1.94136927826228	2.05433
0.607294800819213	5.42775030100693	0.528771332047411	1.37350901551801	4.19258083149836	4.29306142829837	0.877430159697745	0.336740406967293	0.150169706295702	2.03977009283301	0.523160454616757	0.277032551874793	0.408168370708106	0.399335182502071	2.22113466755704
0.567448096515744	4.78031009904338	0.889940736525117	1.8420536017612	3.25805151832198	3.28691071090823	0.81434533496322	0.241352085770659	0.219214995795424	0.916094422938358	0.183327706044801	0.210264166313091	0.66120232976271	0.60663173227491	1.73768676140986
1.05450121618256	6.44115643252538	2.27560307933685	2.6037865531233	3.4307402256457	4.31697838314405	2.83501452602152	2.5225831004668	0.145742660277605	2.06939283724941	0.614380047556248	2.13727398582516	1.97746311123947	1.60046007011648	2.35131736993768
1.22527492986957	4.1876252437905	2.93545974780529	1.60530468023834	2.74889054264591	4.59823417522022	2.67403121412863	2.44866312466863	0.0529722748139887	1.7813177436039	0.783247097378117	3.11874178021964	1.50782000604235	2.24269395754962	1.48357074009156
0.944783498663914	4.72605735885784	1.03400436757658	0.783163266061617	0.863145542989399	3.15112819434592	0.93545974780529	0.628726943031326	0.244034582393693	0.556601081653847	0.358283722852818	0.816558749387444	0.501107892377292	0.418459837580991	1.08331550233567
1.71681534668582	5.1238399847232	0.902266569083071	1.5703171968938	2.13033785959372	3.31602985851958	2.24996103893073	1.75416062824814	0.0809304876729839	2.15189128024656	0.250355271763048	0.441377238922713	0.875308260031344	0.376734904998522	1.7846296112803
1.43626846471939	4.90112272783177	1.96691030141026	2.30106080577982	3.07251745020003	4.0409888408243	2.25761413004954	2.91402867517185	0.40261304298717	1.6148982654484	0.703986603863431	3.56464643855679	2.19874558184482	2.40264032722574	2.27127625917593
1.21263158972095	5.4690361244644	3.25946834878651	2.18040250682865	4.81937695857606	5.09443455346012	2.85047941091525	2.29225168225579	0.118758388979835	1.3965979315749	0.943283737584011	3.48222874611038	2.37164249468299	2.77521914463771	2.05401491057585
0.903423965888739	3.88164504394954	0.557385581423525	1.51237860807555	2.33731147733096	3.44611062946511	1.15289728719897	0.918233560226312	0.586404474895063	0.618990352911348	0.196103397714807	0.793604609736322	0.532965215933602	0.270469140310578	1.14058235738928
1.49937394500217	5.31189541472597	3.86846947561002	2.37027589672849	2.66952572467103	4.96189646997496	3.43019158843988	2.12167855658825	0.250840333561645	2.1216454060456	1.96613510543795	1.51490495453573	3.37579013269661	1.96532254836725	2.69095339678367
1.04138317901941	5.30287832504805	2.09986745525689	1.66689290308666	3.02809171087425	4.65763428928905	2.72279387245362	1.90400231628369	0.407950917238573	2.00428564600441	0.480265122054463	2.38840998946822	1.40315862974286	1.69888520936509	0.979366886121781
1.05470958270064	2.55343423373615	0.25180996817154	2.23750253402449	1.73482882390538	3.85588009614644	1.34386259042984	0.245739032429285	0.36513259345253	0.197991165735134	0.374288339169031	0.590721770009841	4.64564402339752	0.799916202989014	1.1895399443885
1.54779528436946	5.63705374036829	1.40941809249465	1.14365463452604	1.77568270173906	2.93760804600208	1.66261568637132	1.41646145766793	0.120351940365222	1.20432855546819	0.545869550992244	1.64145354567194	1.40909218246896	1.13815914522947	0.888616627068146
0.928048108836801	5.26126000243707	0.796597754048306	1.39369076418745	4.67453409516204	4.2441563956281	1.66975246725576	1.06322680199698	0.233397264101883	0.821791836207556	0.414027259124902	1.3627784536195	0.41435205632883	0.436588293660118	1.11029641943948
0.822526219038832	5.23625916607896	1.5222566676267	1.24214516084958	1.93651545193835	3.64082912749838	1.76077449444289	1.20382759794212	0.235236889089815	1.1044037603492	2.00941883938333	1.73764350153967	0.741661130427158	1.0679828301843	1.92421
0.529071299829111	4.7125627664528	0.705579861939098	3.78121	1.99309463146039	3.41471736580053	1.30836087519861	2.07919034799331	0.245860701840353	1.08024833009212	1.4132691144968	2.38578994059555	1.07368315361644	0.587557017429608	1.86908175369993
1.91525317901992	3.60456953690769	1.11756206925698	1.40321317707224	1.69519209314435	3.10475598696226	1.1793836543563	1.01306915001952	0.54399071966485	1.06039331222714	0.333996118196453	1.3898971621151	1.16710096896308	0.677981733854701	4.86925946319475
1.01863417413905	4.22529035638077	2.8999296573485	3.51063284603898	4.27854981612396	4.40427643798104	1.88573053400146	1.77302576520969	0.323312417757903	2.13293870482032	3.10453795205619	2.55409763783534	2.10097764772482	2.3050950106667	1.72835591941434
1.42454591756113	5.39046133570007	0.953674984449487	0.950020418584711	1.88068552526112	4.52641316391559	0.599793852122242	0.879627356812398	0.280837568611771	0.860128514122888	0.181675061414897	1.00367418975075	0.307195343513885	0.58467393285523	2.95813739147427
1.12829340100982	4.16624143053656	2.81754140015143	1.75557128441023	2.41505553285415	4.91447363467023	2.41492027554449	1.63222167619917	0.156396616597665	1.64284017478669	0.966725768717807	2.46534763729226	1.71602511750362	2.05425808386977	1.42072491941585
0.790521837836939	5.58122468942135	1.48362233032349	2.51149334061558	2.64699208356727	3.82329080384707	1.83564116513671	1.25005202530037	0.467175122614019	0.980025300238734	0.528871328238121	1.93640237772506	1.66557468832867	1.62965969992739	1.31010740909606
0.713431883073091	4.46991852769065	0.635057829725214	2.26333493599651	2.90207357931074	4.28824042470253	1.03984026453179	1.22995700858436	0.0813396274519388	0.433600462625862	0.365916453858061	1.25972443557391	0.249141903280348	0.534758869344362	0.660928616868756
1.68661257681559	3.49804657766046	0.586884812852185	1.48645695576873	4.04871572530855	3.77681989262819	2.36064520246022	1.23640077280268	0.151988666422506	1.7705330782315	0.380951043625847	1.36826548293749	0.552278690990436	0.585923976958601	0.580531438155187
0.812949959455749	4.21003032826047	0.212880566344385	1.0474685905079	2.58166458048438	4.19433924948446	0.739243253453429	0.33776817092163	0.107687869314373	0.487692139954532	0.131326074606591	0.425566724075251	0.577247535593151	0.263995882071239	1.35072353444102
0.462575888042204	4.6942227533911	1.58808495853398	3.3098164669044	1.37617923151752	3.73998847787229	1.42239448735832	0.90619793573722	0.127765328148545	0.512479746919632	3.24842857312088	1.99193447153788	1.12598165385472	1.36630822440789	2.43605520602855
0.726831217032493	4.27262791891852	0.79759409044211	1.97177344719337	4.27699534398389	3.70183734536304	1.59430967298041	1.27094748747706	0.285106251061254	0.534858451400718	0.391657754252914	1.57787591868089	0.703455126590561	0.723951672341124	1.52737065714041
1.4843443999286	6.82821647298878	2.84581117166484	2.55973652443298	3.00351229029525	4.00889021063343	3.19718916612775	2.27482818992075	0.157690513582053	1.8083026674308	1.02403593545551	2.40776061856232	2.43017820443783	1.67901836321061	1.30830262097233
0.730835562322201	4.97345515112242	1.33199177823206	2.85831924258556	2.95798886673631	4.55443536531749	1.9890299834725	2.73731901115941	0.160016607845905	0.575021825929422	0.596553552742506	3.02860451193601	0.598936833822527	1.27130614379734	0.811553233033541
0.859651563859834	5.08605765108782	1.74347188259139	3.76883008406724	3.46971669706988	4.7637727342044	2.02410687662243	1.78755783812825	0.113433802604049	0.980610305078576	0.554932601880473	2.68450458623578	0.676989477870998	1.47741829263492	1.01585434537976
1.78705627829788	6.4451721469384	0.633570706757935	2.6873518862096	3.84197311892718	4.59387362125548	3.00266652005441	1.73855168652023	0.186246986145312	1.39522735610665	0.480678738754799	0.904272133810861	1.43082049651977	0.334568275666133	1.63138371196987
0.756083908497432	4.70272956553911	1.65145358008402	3.8367724688927	2.98926619150108	3.24983971484439	2.47352717715676	2.14015695255418	0.175173265663797	1.31080543106317	0.869081753699931	2.67872547823906	1.34998797072153	1.29783703588664	1.12862334841912
1.41343160760289	6.32607348853862	2.35086494601727	1.17165519758119	2.48766641773406	4.63907584352031	2.07864398900422	1.5760867241794	0.140647793154842	0.961623328286945	2.44675910014254	1.62634567974056	1.86389881540039	1.46419774624886	0.511771626070565
0.965026959565137	9.07630201307822	2.57131275351758	2.93672273164783	4.40329499419951	3.80536469174135	2.48516918005091	2.26083863700302	0.68920968830163	1.06191441324505	0.709996368911401	3.06314049730986	2.40318590366535	2.16780749549812	1.55208191065311
1.3974744170459	5.1780931367381	1.14860877020522	1.14012422390907	2.53615239301918	3.8203832233586	1.40849448946944	2.00848688896549	0.272739878117461	1.02140865693871	2.98539113108586	3.07001142970138	0.633849659104694	1.01635368357783	1.90199637617267
0.378067648780034	3.32629285158917	1.30707873853982	2.10067495267719	3.52905880241669	4.58077260681573	1.66948037187743	1.14358933500169	0.168513676197494	0.211759833012119	2.14844607552888	1.3743439890385	0.642285683059577	1.3171882775965	1.85107937559247
2.10450440529959	5.95297182703819	0.476226132546232	1.28694027342252	2.99191633663444	4.40900390249872	0.915176677970458	0.418027989926524	0.258096757817156	0.377623537635727	0.364460373960261	0.636357806035895	0.43616183931445	0.248777693649712	1.7079222944723
1.16780749549812	5.00818208224212	4.0945992319014	1.29842371193104	4.92744613368874	3.60032923014583	3.04945651867059	2.78987528686631	0.24159615530954	2.32760114476463	1.12617994882319	2.76926395662877	1.5268200197246	2.47022447510795	1.04718936371245
2.34862902085923	5.61233775322513	2.17903325757269	1.97030149701759	5.89268245002123	4.6402333656894	3.38937407245187	1.97221473955466	0.166201252662703	1.65342695168806	1.37005265571591	2.80490025342809	2.79327165449808	1.84185238625705	2.16771117134246
1.31272325189986	3.22295908308695	2.44749985275164	1.35845252821671	3.92248331389363	4.60973132673898	2.34372049078718	1.80057897779837	0.177471364444951	1.17779025550544	0.978708171381981	2.10902617649837	2.03146577649819	1.64910956494293	3.90174543743774
0.929790997718597	4.84613723675276	2.68739668066549	1.39780296186249	4.60811729266694	3.81624129206405	2.14130198762526	1.86603754999863	0.597793350242805	2.83661090837394	1.28510625106125	1.51838406352878	1.65163726344562	1.2190910582462	1.95906532482044
1.80887925124015	5.30087782993028	2.20714320494175	1.46837478232777	1.84927873253078	5.45206163894852	2.24938465863022	1.27578184088108	0.0316774964507602	1.73872460933488	3.45802758684403	0.552278690990436	1.09220743809709	2.28856527952821	1.59201444323765
1.31336195939222	4.80999058397521	1.43108803384847	2.43132877503265	2.20851725980554	4.42599632135108	2.1822155573981	1.29313501904332	0.359071312288344	0.654893757473323	0.977756163249592	1.84991921868598	0.829768393283535	1.19244669373505	2.75060650483559
0.941782415797151	4.08500817262082	1.36199288592196	1.48635397600204	1.61508666217629	2.90781362509675	1.12293771309239	0.603216843345899	1.99920629943984	0.58111017522555	1.73582541465367	0.72159139877538	0.859492545392779	0.558855369686171	3.65292239257157
1.36530059939658	4.33051537667436	1.17830033463424	1.76353905293563	2.54406493046402	3.84696460961853	1.9725088594896	0.990591872587583	0.128689328846787	1.57201651312894	0.436375082244539	1.7022585863784	0.825378603892931	1.19905980549534	1.13671638448831
0.903423965888739	4.82316340118174	2.09288396567848	2.3293819662963	2.07231164002243	4.4394236728416	1.48228038435299	1.17727999596932	0.0460020465445205	1.06853324081271	1.18466115372489	1.44201456555989	2.06939283724941	1.77648304061933	1.62152444367146
1.08317932194658	5.10399272058386	4.71813691539432	2.43802664712394	3.06326132242627	4.1897692215706	3.25465	2.73094422108879	0.286171451107019	1.89762767427955	1.40746152706114	2.46383167953965	2.63301264020173	2.06763871687536	1.83374019437087
0.685087955675029	4.14660634950844	0.203138497190849	2.05959755250481	0.661111097901239	2.82582632350691	1.51757806048208	0.765534746362977	0	0.916782348743758	0.0297002342154199	0.239642441878997	0.152637739651112	0.194465331637997	0.0684644509669057
0.636264989421787	5.60621419796424	1.37206058233216	1.50105692365951	1.31301360854159	4.18792606748963	1.27607972757473	0.988702862343229	0.092072094502929	0.385486258913337	0.401084301505006	1.01870538141632	0.938473998138431	0.766722359211393	2.42508327418269
0.542010355536609	4.08156971759826	2.2784606094434	1.39654313354846	2.51999471998846	4.73333264578844	2.68887411799513	2.06615809365011	0.307428525192247	1.30544527855355	0.672923127313859	2.01589001812602	0.929715263707667	2.05512622547622	1.10400111032121
1.25640685379425	5.92213361087441	1.03611645321765	3.07002860903944	2.65053481231478	4.99017432366981	2.18345475417494	1.60217179075338	0.0771062441059786	1.58750901320245	0.597221268400312	1.24713761153359	0.700084549493092	0.817295800200625	1.23658445811318
0.734221866220779	5.22863401371108	1.02410687662244	3.26339503451731	2.51301060955796	3.54744982914397	1.87085786436376	1.84209384149458	0.244278198578144	0.724213686757358	0.564426948637794	2.57344724109735	0.761540595022473	1.2939001403476	1.72992250544201
0.774671112326884	4.21360391085524	1.90404086473437	1.41765001716069	2.72589381456884	3.55039587927739	2.49722912878761	2.02701246506258	0.293605910941713	2.57915600644188	0.850639425893325	2.07566953523283	1.65558080965278	1.72259717260453	2.70321146739115
1.70602212154248	6.35798474822206	3.88696953116777	1.50553529205146	2.06301966207355	4.12900269467626	2.18091166336857	1.11189933988498	0.0938305716351355	2.16844949223392	0.975336702062573	0.975850260271166	1.46226176929635	1.25296056347575	1.78467148496631
1.38791392438595	2.78460867398153	1.59664895961626	1.74433334738136	1.10989541090149	3.9568558625326	1.1471112866698	0.741057040973964	0.238542314279151	0.485632911741821	0.451646327883945	1.39845982712238	0.797345070843513	0.939677937114794	1.77416505150642
0.139469495038796	5.1515219645997	0.478920048228657	0.384602457650755	0.836247331042841	2.19927972133662	0.278222697991528	0.314290483987996	0.0962618530584035	0.213378390725062	0.399006986472397	0.697951699469213	0.345396375391268	0.222928180002613	3.7649724100391
1.25990517535335	5.06694593993539	2.41074812818595	2.45227913513478	3.0409625477785	4.20019044429998	2.58070026045055	1.96668885934676	0.234991741248802	1.65878273401283	0.863700623947478	2.5962672942593	2.22425641524557	2.35918378997451	2.09740853548056
2.54769659131696	4.07161681383216	1.03210084316702	1.85387591647871	2.56990420355599	4.24929363016074	1.67446065156026	0.829524866197703	0.558463572537755	0.962512006539502	0.450274292553821	1.10675031506087	1.13343200698073	0.76757005595174	2.95268767285422
3.20387457010041	2.47718512142525	0.706198987429777	1.3842156242818	5.02538322147792	5.40504953627586	0.827737743733843	0.355467388376099	0.869713510255383	0.320195821266125	0.403922104739796	0.974602730210718	0.562669826102702	0.340505300673985	3.83866945099319
1.95702308305332	5.40276992031282	0.857821792408266	1.2202680353087	2.56205921321811	2.55380282922981	0.674551043154592	1.05331990379832	0.307078738539815	1.0573462904158	0.147306698780294	1.35670725293538	0.54022570059554	0.492109552652613	2.59387959545721
1.85531202945426	3.54338452187773	0.410775259008242	1.94669343565903	1.44233312332975	4.09355172548716	1.03428615771194	0.449217992139896	0.434348000692569	0.399335182502071	0	0.287117635788181	0.183962834842595	0.112366523072563	1.70194821018707
0.399444564589458	5.13894549792384	1.17555653643184	1.24275492207628	1.97724328316059	3.33738284523489	1.46858331700683	1.1515990822694	0.464040871889887	0.507312604411938	0.323543009149889	1.2449479310478	0.650029240527646	0.603881482884208	0.686253987354753
0.786679993961836	5.55412527305373	1.88381629017539	3.15294594716629	3.90535089958096	3.85046940938981	3.29475306644524	3.7983616304013	0.738465217339776	1.61574585704978	1.50507791475161	3.59524106801842	2.89081631768988	2.5139707218798	2.4070807754505
1.30608721556027	4.95469418694981	3.50925245223937	1.81311419134629	3.5033614572899	5.46077859795691	2.98212655672522	1.48887486661415	0.243181601644472	1.13992783644489	0.83939529472754	2.44543538088711	2.83883078116288	2.25743310300358	2.81995424196996
1.09470900708681	3.31357963596835	2.19572554751206	2.29572302453997	3.72922645499115	4.42083269180158	2.00417776078911	1.64841942331277	0.150429698194205	1.05602853892275	0.819177665542768	2.57320484467202	0.948451337669823	1.44079277540492	2.33614053969947
0.809661389440773	6.19121519981401	2.84559040884785	1.55070369624789	2.00018	4.44420985829879	1.6955484681331	0.956502777770044	0	2.27411253778378	1.86528539374586	1.6476829081679	1.19358252508165	1.56047040916651	1.00367418975075
0.899020909579417	2.97096406045058	1.7069504256469	1.03689011054027	1.80322703643493	4.65599860638798	1.54700555084349	1.05422334733715	0.503552275664581	1.69050649292008	0.367035516155009	0.899407680724836	0.766891938411223	1.11503324294624	2.17053401078887
1.66206874482713	4.46902635314198	1.04691008286352	3.60329994003514	2.95680011805158	5.51963310800046	1.35963361304804	0.753262219267857	0.300885149409844	0.704252269095908	2.20864210901517	0.704429352076477	0.747172537035463	0.700350934175964	2.30745767025221
0.914334898583108	6.26717245683884	2.01681720006082	2.19682733410989	1.37256212763215	4.21719193357464	1.12108173024304	0.846312779742137	0.111966089603492	1.4125105712498	0.973574541887192	1.4571740027042	1.36328323563915	1.69568208606144	1.10715219863491
0.780058077898375	4.34501308199503	0.845269238979901	2.2592423521006	1.79393748815056	3.83277864393321	0.969528121567127	1.29119096369089	0.383496944155365	0.892118976957511	0.533264313071792	2.37523409513446	0.653060017104565	0.585731732965927	1.98808476443196
1.46074256378964	4.35268791372766	2.39239986014005	1.8641366092102	4.65280769543112	3.98581917240495	2.46385783024233	1.82415684372883	0.125518859575091	1.07059541246298	0.518333701528504	1.98982930078164	1.43546858203194	1.33879520322666	1.93847399813843
1.00741081295462	4.17680944053293	0.475499987264951	2.06515867512855	1.47783272620189	3.99785239344802	1.30905974250158	0.563353405855311	0.0130691500195213	0.42094045613708	1.10956115195305	0.317419849834702	0.105678077894537	0.229464873140092	3.8060559118785
2.93708069010659	5.29195711642981	1.29777835515853	2.43882511317562	3.74085202456946	4.07137654914708	2.4104496554618	2.6690721325649	0.12313642685606	0.87215895722894	0.872474197051212	3.09937937312173	0.679423798112597	1.71992814773245	0.854155272651317
0.856308489717443	4.34884144117277	1.60563655770366	2.00263051883063	1.97041194538947	3.20227665812962	1.77946985729517	1.2901294646757	0.376179231517521	1.04355448887301	0.579566360160212	1.57371383013445	1.58746100737794	1.28859480815823	2.85720471588071
1.09004041547277	6.06109788509231	0.95345150136626	1.55488349972296	1.59588552790595	4.34369206917902	1.86469130905699	0.97408872764586	0.390667685559667	0.881038075674044	2.2452826807292	1.51465251887501	0.574149960509702	0.529471159876263	2.03248880189007
1.32532884387659	4.87101070502432	1.7408412334253	2.66652937792404	3.68060566620259	3.8314719328477	2.74291165450485	2.35608745384952	0.322043505874256	1.79813348549683	0.79842384547786	2.86403753321931	2.20851725980554	1.74045269846872	2.50296701931903
1.44678556214312	6.21744787977406	2.68587288836807	3.32918101584704	3.96387173511919	4.5762379243993	2.84625259598054	2.10923	0.197865391353738	1.29912740841238	0.583230227099919	3.06371001285756	1.61065282183807	1.73131359969233	1.34318038446328
0.659924558402378	6.09681633722257	1.1562671630518	1.46472053761597	2.39124530819936	3.71922725743342	1.97852514167709	2.26522683780226	0.45543901456305	0.850479410915246	1.07114482744211	2.76285903758487	1.43594856486053	1.35417002602486	1.98986562286629
1.26969148773524	5.30246163160347	1.70305639010798	1.26801511865652	1.85559110771045	4.55136835684788	1.14032058464356	0.98615605178442	0.278460609443402	0.916094422938358	0.54329790139707	1.71949013120029	1.39385547733903	1.28202458121855	1.76557717794607
1.70893763962644	5.68768221263111	1.41748799851367	2.27518588290793	2.69026063677334	4.19759022166077	2.8733998158682	1.70279050454864	0.269990634488318	1.74364421670626	0.607673560349056	1.87758721337098	1.04600204654452	0.93674157378112	2.12373240397733
0.462575888042204	4.0043126160477	1.2934293444908	3.05836845245982	2.04917767640143	2.30343007588121	1.62816699928632	2.41177874092207	0.236951758588081	1.01955959471856	1.26345513053468	2.51437478862241	1.01206802330909	1.14443799836839	2.35783347862949
1.03407482027057	5.42945528388071	2.35114772759348	2.59344938968665	3.62441677866563	2.95102821304775	2.47783272620189	3.39922579212094	0.836732080459136	1.55124529465193	1.24561735275638	4.09062481629339	2.24674249833721	2.09966551026203	1.40947240367507
1.29742622065815	5.02531234304607	1.22977247746545	2.74710807200983	2.78228274301289	4.22384726379035	3.04378193705083	1.83220140590282	0.630219064732159	1.19124678971627	0.297367523217659	2.44585910320699	1.36058902165292	0.676086834382321	2.35162832910278
1.59736431012968	2.5718224068332	0.515914255710859	0.970780045572852	2.44712952398957	4.52811493500215	0.364684481928229	0.169796756183249	0.113433802604049	0.12300395405482	0.309176187478514	0.431141535361186	1.62091479145989	0.672742134333959	2.99282280267301
1.94852609451835	5.48269019735698	2.38501680690665	2.15046219388736	3.33691175181291	4.41897248883199	3.49023637234935	2.32388882714704	0.353774944932223	1.93647776151863	1.43263877275075	2.76583174124062	1.95776605095566	1.36176835941915	1.98298445090236
0.87271058172214	5.46383821725976	1.72961802469056	2.80016477922503	3.62782859459522	4.12099881816444	2.61044022135846	3.78512155034955	0.352645545280926	1.05977058109025	2.10111215847415	4.33947235920482	1.75296262523898	2.62510680318022	2.49164789844277
1.18700756697703	6.08568808381668	0.809085118196487	2.05238111323428	1.87168596830359	4.03686374268841	1.78805922364955	0.889395662154244	0.476329837757138	0.724301014322585	0.355805638944072	1.21344060669596	0.623585972399712	0.780814009296801	1.46398857664599
1.65910253594539	5.31885549154588	1.87054227112395	2.60975496217244	4.25386071849301	3.56602358518392	2.21244482905174	3.14908048103913	0.876723206515167	0.978854578429081	1.28048127430062	3.25719169826913	1.8487180737986	1.77137853948453	1.76285903758487
1.1870709306172	5.46928038601851	1.3540007188045	1.53216732028056	2.38543103719352	4.81068987305284	2.07299755979995	0.921283979040922	0.0422240737629849	1.37729036453678	1.21592704798683	1.20670573107991	0.708054771328352	0.925695661308888	1.2359108309409
1.64182344376791	5.33716159324007	1.21636173497113	3.57151906345367	3.21763399394859	3.77319460514562	3.89481776330794	2.89093302170554	0.421694581180292	1.42443842221491	0.578310792848726	2.18052981281072	0.891496958067406	0.435201855887066	0.0996318500144604
0.764600935659289	5.26763691800903	1.05325038470225	2.53096964878385	2.05384119026775	4.49077548167292	2.03446224860072	1.18612018368064	0.367482898138868	0.662843517498063	1.11915694187363	1.42411588811098	1.18421680809224	0.727267010734912	1.60658435857268
1.48743489711005	5.48631213837204	5.04268810783191	2.09092116102275	3.23650792540928	3.3264366781077	3.15951616813039	2.10393399105623	0.117429083586894	3.03673189619986	1.5627675001856	1.73239945953864	2.29154462320587	2.06546891359502	1.3689359321979
1.23744134713639	5.42661028910884	1.5054844795115	3.10082630813965	2.89559345795175	4.30380266236572	3.89264359687459	2.65239471020667	0.286408055460299	0.747086583027818	0.631802754924129	1.58597203395436	0.600840628029764	0.902034978258127	0.524364623879868
1.7040308847996	4.7637727342044	2.23624768384352	2.54947203411007	4.09888270629993	3.20346742724454	3.92105542122233	2.35850879228243	0.518232972253483	3.15526350402483	0.847515928040447	2.99702136870765	3.8250427229773	1.60473556976118	2.28347734193776
1.1624678676153	5.46045098151333	2.15623479785027	3.10005	2.65853141132455	4.76082770901861	2.78525758899261	1.94624426614367	0.175045486110914	1.34033438211824	0.944783498663914	1.8801761336312	2.19247825668375	1.19244669373505	1.58707690326468
1.8185233820663	5.93616677797915	0.690908712626481	1.16902704513482	1.40135740989028	3.12646082004785	1.17434249619912	0.563353405855311	0.512985334813676	0.776103988073164	0.521452825822431	0.482332020747376	0.818932344010497	0.56686385175578	1.83640893227974
1.15010470099951	5.77192254314169	2.81737767149656	0.955015156437071	4.85527714087607	2.63730883220004	2.45454441783926	1.8555113765744	0.504569547629511	3.64820080961968	4.9220075066795	1.60819419239216	1.68126933889177	1.65172909635723	1.47477347631213
1.16394950405374	6.53930617565555	2.08848085496368	3.51246710495186	4.26434876335117	3.92094112873319	2.8463729609932	4.86802985770949	0.814591437663198	1.63793477553514	1.3540007188045	4.48014877098856	2.41104653917318	2.44339447483858	2.65278475490876
0.792938622400369	4.92894823285425	1.2450088004038	1.28623060583327	3.13558411886507	3.97306935957464	1.5302705476462	0.784168920502028	0.477677327565307	0.475811237140141	0.986010383868213	0.700173349852637	0.738638150518394	0.546363573885435	3.5183337015285
1.96591	5.18770837240016	2.76559839326964	1.37501162009012	2.96687339675998	3.82254661322662	3.25359602531436	2.28528383902786	0.762391341031846	2.12283834594571	1.01792190799726	2.13330047622978	1.6989740835745	1.54542478570302	2.25129493092933
1.3704433048213	4.60186882149666	0.800744623936778	1.29030643542491	3.59286362561803	3.74725848592238	0.802565477307944	0.422555955959751	0.469990138221073	0.449851865190906	0.665392771041891	0.729618024690564	0.589955194518432	0.587845009254278	2.45530749100671
0.470719061350819	4.28381808413309	2.03632749181777	1.87899992759201	2.14430746726304	3.4616071354943	1.62367960829401	1.5165194976611	0.377623537635727	1.00999204824744	0.28344770837798	1.8362069279051	1.67400860861723	1.35940871904277	0.983312871067121
1.02481609649754	3.58345891013077	0.778545025802805	1.79085542822883	2.25102218969847	4.11474181042851	1.23155529035604	1.36982938015393	0.0637790297705713	0.562279063629867	0.412076938832687	2.06918658080974	0.609849500034336	0.474046599319306	0.752834208750317
0.970853654340484	4.38064634155685	1.35433931337853	1.66257011582815	2.06708796480115	4.28787856844586	1.86302656927896	1.71633248028799	0.43007112795128	1.12736914661622	0.302172799740752	2.00457330047604	1.3907777267512	1.07114482744211	2.75821788374213
1.00583111486231	5.44969012197264	3.47595387089452	2.07919034799331	3.86516659637744	3.90435885015749	2.62152444367146	1.40740714012577	0.339707507448597	0.75411785955205	2.56323136179497	2.35828372285282	1.88658916491818	1.60236185663085	1.86163781722434
1.21182211882069	5.6707553756789	2.60212427037126	1.96365907302211	3.7542033956764	3.02515285384146	2.77970097256388	2.16732581039436	0.278698481668324	1.70884937710518	0.986884170827275	2.62524710676963	2.35007286260074	2.26426618185174	2.35117600270281
1.28279561601795	4.40583583238321	2.5183588827484	2.24710722205228	3.82352519535928	3.94795597568276	1.48413813120167	0.706110557196467	0.0506061736907874	0.923567567932559	3.77967996361476	0.725784774742255	0.738724609334881	0.405229979762559	2.35377494493222
1.22471946557882	4.25404975532079	1.66984315431245	2.27070833371921	2.73543552634358	3.64273622381998	1.88604282255529	1.93425228209405	0.231801022777158	0.955163987616951	0.805622648436367	2.36644811668281	1.17683337078449	1.09200441794418	1.2379307695958
0.626485862905507	7.95371804752377	1.45132982014033	2.2379307695958	2.47292961038627	3.75879351628886	1.19194159262148	1.27118660159725	0.264596479490882	0.57918014812715	0.453965265396409	1.90473456077381	0.691444831191137	1.14287084509664	1.03977009283301
0.441802154628867	3.83821561314423	1.17440641852975	0.877116001050766	1.08522067929248	3.12873881218734	1.10218779322361	0.718964335759539	0.0966666685801791	0.758217883742129	0.956428433123361	0.789770977310058	0.648189302718138	0.799004390183243	2.98837566702468
1.11463354906894	4.1059210764587	2.23284491887051	2.66521083081328	2.99828578162022	5.12644016961434	3.01049341924845	2.15085208512434	0.204015477399888	1.3547342399706	0.666211218248941	2.51677160688688	1.80924979061316	2.15681726041731	1.31097988379813
1.94377133096778	4.64148244737618	5.3435037618814	1.59879394793005	4.79744364624098	4.85489331082096	3.66345848188466	2.76202983527487	0.0951817893426852	3.57276842844901	5.80301774779828	3.7328769790775	2.72148203327172	3.41344514786897	1.51596470223921
1.8965431158559	5.67733346205599	1.84635290085511	1.88009774972197	2.27792525349407	4.90057220251375	2.03210084316702	1.6156517047923	0.0659858294985853	1.27685394524617	0.67617712414928	1.54290185581339	0.749577172460001	1.2324151707754	1.38929146200697
1.33239286905762	5.4764270546225	1.43514850474009	1.05220719607123	1.42905350476663	5.10017873175224	1.08657998126414	1.54399071966485	0.0965317426936287	0.98469871033933	0.539828810623053	1.7961408698098	1.10829026118413	1.06343391218385	1.20564274194546
1.38382868716244	6.33122151446713	2.22737142258326	2.06239806379848	3.84606199750389	4.47523407481148	2.76500424625004	2.31979132462653	0.367818343606193	1.41034110461409	1.29695657425208	3.67727143818211	1.84542983285115	2.54030010531148	1.50008817573822
1.02091106558169	5.46164969571907	2.33150458941313	2.20667447787018	2.63587045217971	4.11501659124533	2.49840406594655	2.24107745817504	0.480988873478695	1.6423781131484	0.972986676533613	3.41133132845673	1.48021341162807	2.08518668032844	2.02293590105918
2.15481000968879	4.4107684763505	0.791855736842928	1.85403555520093	1.39681710286904	4.53507626318815	0.863779903795878	0.228603231948469	0.126708602196968	0.834711215804725	0.141694361964531	0.309059742501585	0.616828166604933	0.386259141133346	1.02849843011823
1.71742967027234	6.05799605354454	0.594357451458693	3.80661277375351	3.15412950079018	4.95850863643679	3.97445589102068	2.33345235834282	0.239642441878997	1.59038644335064	0.588228908948105	1.50619569226481	1.35287149595341	0.822118274729345	1.27792525349407
0.757961973312918	5.02016435660822	0.973207154113456	2.3358262239405	2.38474058729238	4.00575926928868	2.25211284538821	1.74291165450485	0.383496944155365	0.962734090595803	0.380286156123079	1.20157113393466	0.795850049941966	0.724650271732967	1.91008023206869
0.638027484788198	5.00774717293528	2.26101923725874	1.31932890383941	3.34410412770563	4.54515291717766	1.68764302531492	1.18059346158936	0.458906906850866	2.63075491923525	0.359746046905471	1.42379328188403	1.51065816203004	1.09322211053902	3.17541282182569
0.835924074254375	5.28799304299455	0.672470602282424	2.49538817357282	3.00866615696041	2.69090871262648	1.29178034806092	1.1122330575985	0.362441834125644	0.62854031926276	0.230203013366421	1.12565110166152	0.442757757634771	0.463203920428625	3.05182450449707
0.560127976081264	5.40490312214513	0.766213501981655	1.7771566660045	1.77239243940858	3.55912466851776	1.01813562476543	1.18846422707754	0.699107384624001	0.414460305816098	2.59538430620767	1.16407827012316	0.504671235385739	0.334339439906927	1.42513699883836
1.04788732939655	5.19510739165191	1.45916928659895	0.808179083771471	1.90137860229318	3.26674157287594	1.32745743429415	0.986956962524401	0.0284277045726673	0.56686385175578	1.67906341716002	1.67342074096035	0.79842384547786	0.760433874670112	0.679063417160023
2.10778828542807	5.91657934920366	2.39404761891764	2.73022692194637	2.93319491996043	5.07783260567283	2.87721418297694	2.03878733050557	0.106482330469981	3.20670573107991	1.46461599449702	1.81093660005849	1.69568208606144	2.00644165782446	0.718876684552556
3.96257678458746	10.1880330476401	2.5887326223174	1.53391214422658	4.72404447455583	4.69583239143998	2.60672647501281	2.44238620945346	0.140778655782796	1.30608721556027	1.16427139768074	1.34431721525446	1.08106688049189	1.90407941215508	1.07539571410918
1.27351588970212	5.79389588254888	4.62747843722621	2.30188025283903	4.88269684376721	4.13313604592598	3.79663928180527	2.9828202127797	0.667483436180492	4.93868570083099	1.64597827540278	3.84728540233009	2.77829269610546	2.9197023793898	1.58712492187178
1.04788732939655	3.92997085006253	0.753946772087765	1.24537396261816	0.976950126940956	4.59173924876741	0.682393511062731	0.269152867217174	0.13224779829844	1.03506079690511	1.70314500773951	0.381726358625599	0.53166841131515	0.466757615726172	1.50064910908038
0.561008354138078	2.9789277763814	1.23388806017428	1.99468832954114	2.76788781385994	5.35335858170584	1.32279345233062	0.527871054301573	0.512884231408408	2.41978156746438	0.933572638261024	0.610322096442037	2.42696244775855	1.57060865043841	2.39509022691924
1.15484240686923	4.13857694846446	1.40381306161659	2.2716348337825	1.77589336028377	4.36637117761025	1.76540744412536	1.09464145411506	0.0890913185646892	1.15788449808015	0.451329820140333	1.20620559846117	1.4227174064914	0.835115615258218	2.24619523982235
1.60720009539752	5.65465607576394	3.28520984669837	3.57051150579889	4.61111	5.62804739980129	3.40686315797654	2.69870744451985	0.230326000028692	2.13887998490061	2.39086025213705	3.85982050177832	1.98447998209519	3.64589760097435	1.34806241373511
1.49988414589191	4.72103354800827	2.61018033377434	2.7633903269639	3.27090264916713	4.3312250980414	3.5311443711482	2.07172835169306	0.328262028609413	2.42347060350181	1.29395897902869	2.09366158040362	2.46686200377592	1.13829023377991	3.43661494287167
0.467383830757731	9.76080609083395	2.46181665063121	3.37081990201975	4.14632122627566	3.83796341930295	2.71351986569491	4.3662312778743	1.24391275887317	1.35151526079747	1.76166823891027	4.48093072829607	2.99911607855887	3.02025327080245	3.46341320381782
1.16485062528284	6.2307333184784	2.71376179024214	2.35143045375275	2.34995967231836	3.49354486619997	2.59129643444321	2.20357705393231	0.477780928516189	1.32031137090704	1.46461599449702	2.9825464410194	1.70703880441689	2.57707830875683	1.35940871904277
1.33273657246386	4.13555128631595	1.68938862722166	2.3649925735523	2.01931050141373	4.25600672067796	3.45102643504753	1.66357233541752	0.212133507533756	1.66589298839414	0.506906554580693	1.23161672738537	0.938775077085814	0.759411532564576	1.06295060882281
1.25241565903265	3.99683161115547	0.740366343155438	1.8827995366078	3.00380009898982	5.27946386671164	1.30696212414046	0.901880563718658	0.24061962931176	0.42212533285652	0.412727338591643	1.07532725070706	0.579759427412543	0.877822761828475	3.55944286597808
0.929715263707667	4.2641460548681	3.67882686822733	2.40141202536381	5.17881023348325	3.42934815372373	2.82623322080227	2.5365254298435	0.414893222560799	1.54201035553661	1.72513036265872	3.54934881004412	2.44771142651469	3.79800902761339	3.6934312000918
1.83374019437087	6.85194263685158	0.355692897566225	3.35302681651565	3.13093086982645	4.36176134240286	2.78624087149244	0.942007713687964	0.106482330469981	1.17075831786437	0.155231116299279	0.513187520370855	0.862907585756396	0.288063200325316	1.41565051441473
1.07340895518534	4.55846969518654	0.609754962172443	0.87790126943554	1.27810372755144	3.91148067415845	0.816476831604105	0.643209717575819	0.172487515510134	0.369047643455913	0.638027484788198	0.539034702970754	0.330787836265524	0.475914972178179	1.93790930570214
0.982290873828995	4.21257712035647	0.305095010666697	0.940204344652039	1.27941186311069	4.04123421948029	0.651775010621058	0.311851831187058	0.192572941386923	0.219834523885371	0.0993625397577723	0.356707252935381	0.166458371722533	0.0731347046302154	0.783582373940371
1.02474519019714	5.15202112702035	2.04820130382301	3.50091675040024	2.72785512349724	4.77062293201815	2.64973041026389	1.90773672852445	0.319271090818063	1.36580449987198	0.666847467450384	2.45019509684429	1.65438971117717	1.65232586784077	1.54878184374109
1.34522603534256	4.36885912568999	2.54895442229107	3.76549231353188	3.4725137657338	4.63698996036217	2.86943715080222	1.53196777739768	0.503755787449499	1.91169158187234	0.814017132711702	2.23627830293496	1.7696448103486	1.43392088351355	0.717736733997482
0.650672664786422	5.57683047649859	0.788435148473056	2.18507363787676	2.74114335495532	3.65477921695952	2.06163796868547	1.49942497321124	0.452068230223811	0.827737743733843	0.274291484102103	1.68302266506368	1.12967867332579	0.834225786782349	2.21546116654742
0.734395308760167	5.84546997852591	1.88736929527888	1.4291070817805	1.95958470691236	4.42223972965542	1.15594347835841	1.13185284596466	0.403922104739796	0.961326980513933	1.48253854784542	1.69764039522528	0.923035053740205	1.7827440363952	1.81336050413308
1.35298445802064	5.82337997901905	1.45238457602946	2.8261925362366	3.45987747365771	3.75057434931289	2.73094422108879	1.90396376680298	0.506601942191015	1.73768676140986	0.715805532559152	2.71384975274752	1.54126701758583	0.940053962096955	2.37606807113369
0.777787904273547	5.16235104351618	0.398897571202473	0.658097205351371	0.436055206028553	3.59932969707355	0.365244599589063	0.2644763800077	0.0713508041288431	0.344487662635682	0.106750315060868	0.425244442148101	0.376290383337052	0.163627538589906	1.11722958209437
1.36971772941357	4.78424222205778	2.84207372176819	1.73945930015268	3.24611921527429	4.6406209280357	3.19755090741987	2.75552855751322	0.141694361964531	2.63282657003434	1.31185183118706	1.89871141798949	1.8500792958058	1.92675853198647	1.1325110397992
1.76000798683207	4.66099134732712	3.04008583860284	2.50273794132227	4.53457213446003	4.72656422836774	3.4519232152106	2.68558139178978	0.528471301882892	2.33396750436567	0.925999418556223	3.24624085262828	2.89287670006069	2.6253873967157	2.02524146113184
1.52155333054509	3.62319966008399	0.881899503054762	1.44477306552245	2.90986908864258	4.79553839215827	0.875150958058677	0.689120210518187	0.398569275594983	1.24628646399215	0.289598422140188	0.489953901331306	0.689835877447175	0.40533891584755	1.45032708727839
1.30217279974075	5.08448952493625	3.38999	3.06269162969186	3.31096534687591	4.40722356908055	3.62552767302107	2.41508258279445	0.134746655368488	2.71725417593877	0.859810564801295	1.97618030832405	1.61560462635927	1.28184659157661	0.875858681909459
1.64961545906341	4.75804728183323	0.452806262562501	2.0779949188495	1.7292699679842	4.3844090539316	1.33176253339928	0.582363309673199	0.24379092506481	0.679063417160023	0.276794404789259	0.273336847150222	0.330787836265524	0.19269917799206	2.13458238981889
0.819831652426537	3.48035561084101	1.21468436300463	0.826680675317858	2.04872444273616	3.69980701313539	1.45053824685884	1.14750208442593	0.114500293165193	1.11263341698525	0.40250390087259	2.54312464483191	1.38840998946822	1.21567859660793	1.60776823469636
1.3171882775965	6.62612661627258	3.09359397836805	1.85626864451849	3.01060083322651	4.34755936345805	2.63175620060602	2.06028954236909	0.378400642443576	2.3739543948658	1.00992040959306	2.63860678268184	1.70420799495431	2.02768487693716	1.00977712161153
1.28723586525277	4.02957656530215	1.44275775763477	2.58084494955316	3.56747243491361	4.11234149923666	1.62681290399521	1.27774675735517	0.371056968350199	1.02368117728595	0.378622595527227	0.316840849529588	0.788518674021835	0.359521170427595	0.806200304116112
1.34295291076801	5.54403710186167	0.74743036833646	2.12548579715938	2.71235366027696	4.13237119873254	1.77467111232688	0.613437356042774	0.393306360352653	1.04732898386556	0.918157217057044	0.446573852546897	0.313013608541585	0.388575306598427	1.36642013931299
1.1751732656638	4.06513281891136	0.754203395676398	1.40871186102943	2.69977370518433	4.4627918050134	1.32762988514096	0.772307974958403	0.36109457017632	0.616451803192927	1.07265464067569	1.11416709954703	0.370833848176403	0.816804474832877	2.2498700468225
0.593114696484615	4.28351438303153	0.701859519009419	0.954717448008262	1.14463377288515	3.98748459251957	0.912726500048526	0.678252230722633	0.0672256725319716	0.640158154963281	0.290542362660254	0.614191558525291	0.309409049240119	0.529071299829111	0.928199748004577
0.517628448866935	5.6967728361771	2.21682732573267	2.50105692365951	2.21543	3.08683470786418	1.0895659450658	1.69719555831965	0.380286156123079	0.506703486800657	2.81327840454331	2.25507768200545	0.812210684501889	1.04670058674162	0.817050158432521
0.888772467742442	4.23522156857009	1.9325525718049	1.60307438074238	2.71167110291812	3.48622524095587	1.72456296530667	3.21865719295879	0.123798608462622	0.729618024690564	0.610794538087838	4.43867876081117	1.06080831703609	1.50197408519129	0.789770977310058
0.859492545392779	5.11255001794131	2.51646907052881	2.04393938017078	3.60075738956359	3.88246698091856	2.9306994958852	2.93879389243394	0.799667583915953	1.70004014726356	1.50182126542091	4.29934724319064	2.02584384642582	1.9154444138979	1.47809168673837
1.10842409189303	6.13586316536868	1.21032651672652	2.79250140107239	3.63889634442305	4.74427952089966	2.96410285402304	1.87990177131498	0.322735777980096	0.570074273954486	1.07224303010488	1.70434081330319	1.20708071679703	1.55527627019764	1.54764724225879
1.30719534351388	7.37942255705339	1.36966190080296	3.83836690829074	3.59675628480812	4.31561694691085	2.33930844533607	3.05876672630353	0.420401553945282	1.3919876262198	0.762731499015359	3.60626454538726	1.57119138094856	2.54448538623609	2.01695979056188
1.29525282326769	5.61116352550553	3.81911633907041	2.1700532353023	4.63619537304226	4.09511425850546	3.62193464149653	2.44458756272031	0.808508616673974	7.42054724579778	1.75086372321934	3.5628773756251	3.50723647877327	3.00392599724129	2.02169291782153
0.997473071970961	5.92832057405637	1.14509047680242	1.09491164702547	1.18192943769007	2.07464243793449	1.03322916078511	0.55748361390689	0.309176187478514	1.23210812945624	0.612022162808062	0.795434491267293	0.969528121567127	0.504976255656981	1.13645390926865
0.882760416387591	5.21409759910148	1.79098050474205	1.23149385071032	2.55377825912651	3.83301149915836	2.45338588036645	1.75608390849743	0.422555955959751	2.37314704352943	0.462052318796433	1.12353377229099	1.73872460933488	2.15568447830549	2.15081959821213
0.941707308680967	5.21840146123078	1.12293771309239	3.65027055825398	3.26591691436691	5.15931029172708	1.66129355585531	1.80450794460481	0.161178250079813	0.75343338792688	0.690461794918719	1.97819562968165	0.841812139788329	1.55606149049984	1.37005265571591
1.14018968045684	6.55356478874395	0.810319703411077	1.79792604972588	1.77095587079112	4.97722954279342	1.28160923789025	0.745796658010383	0.508225798898102	0.69732902379372	0.187894404790796	0.903809558578697	1.15587873270414	0.568907674127396	1.3898971621151
1.10688428869154	5.88551091563005	2.36227349492074	2.5805555568355	3.71414658661422	4.48632822991177	1.8247271272321	0.961178783796711	0.132511039799195	1.54007687965076	0.884246239527671	1.90338540095093	1.73660487531425	2.04085737080314	2.27393356926689
1.01856296334702	4.69099807955691	0.362329610171569	1.90211217933057	2.03146577649819	4.61629887750669	1.82582632350691	0.66393660635517	0.109561151953051	0.407950917238573	0.791689066898093	0.7602635346214	0.322966461549645	0.253384235800074	1.23511432037636
1.20714320494175	5.83279383128922	1.84955898021204	1.62180573474717	3.19545784373087	4.22265002245148	1.26567692517217	0.588900487699133	0.0698396250686344	1.15244304834281	1.43130202799592	0.893672851889234	1.36305890987919	1.29695657425208	1.67843253379615
0.873734467968558	4.26363540356833	2.79800902761339	1.81901412248972	4.77770901459255	4.70978137739718	2.69532574408157	1.90350109267184	0.448266660063955	1.98524538591176	0.51500591643373	2.09112433366116	1.47736648006723	2.27533489548239	2.12055101058253
0.708584557137925	4.01398028637313	1.15672019965182	1.52822122907353	2.03224193113749	3.20130451275499	1.76132783010978	1.0573462904158	1.00468115611791	3.26497172594935	1.37912186515204	1.21636173497113	0.680324356844016	0.847435749362521	2.68985823631925
0.752063469684231	4.25339180024669	2.32072	3.7134758750547	3.64238966649314	4.46272637904059	3.01626452871707	3.47697782648574	0.218099174370145	1.01156719931704	0.845108627230123	3.64522898210813	1.66384554724315	2.11296696495818	1.25863952113709
1.49876146567185	3.86145916636151	1.44636211187859	1.72246602447109	2.49610437977073	4.7415748474188	1.51903860960006	1.15380533607904	0.350723534441022	0.975556820823212	1.17676955589823	1.12393100831963	1.47902355998051	1.00295449750751	3.84687437381492
1.03674947642787	5.55928683560824	3.63778411029132	1.36154379796787	2.67470921481826	4.34961297182452	2.58510676301225	1.34868566933439	0.0797023716973782	1.92155058407306	6.34401888387281	1.57550596803299	1.47907531307151	1.81938206829185	1.97276616525449
0.819749920276789	5.30115960309008	2.51025305285479	2.29087	2.66211433120966	4.46401472450489	2.00604663011841	1.97735320138702	0.229587922740652	2.24968804538736	0.945607703181372	1.93153178359412	1.89281842779503	2.10312831621723	1.59435745145869
1.6059209633507	5.81524750636067	2.25945328344214	2.30985	2.47485133427315	3.53907193653298	2.1069512708417	1.18326417778389	0.120484656895456	1.66215991615179	1.63519716894341	1.88721330295123	1.94009155920533	1.26597690542836	1.77825063686487
1.59736431012968	3.66496062552858	0.502025021517695	1.32573179112255	1.19692173382033	4.04716318342941	0.850879415088071	0.42094045613708	0.150299708101682	1.67129337248158	0.182183769121468	0.73889751142532	0.604830437099103	0.372506408986169	1.58241148542132
1.20907899618453	5.4006438053063	1.22008226064925	1.25525900482865	2.07843905102752	3.2307102657873	1.1623389577246	0.745796658010383	0.0903114713760366	0.584770128557275	0.560910560879889	1.51616647071489	0.984990296423065	0.49354486619997	1.14339341869319
1.91525317901992	6.13551434880504	1.69086402708526	3.23286026464943	2.88291689090411	4.65194143757924	3.51445053853925	2.22227906227264	0.102590949588091	2.4570163627003	5.3161131509228	1.73279016909848	1.61988248507032	0.668209914469092	1.50863147764689
1.32739994609742	4.42889276178592	3.68673582136059	2.73411345404407	3.11446697726599	4.25870735219683	3.77119892042008	2.31912654812817	1.87219836597393	1.68535712356801	2.52857131887076	3.18857499972449	3.11163231012328	2.0834857097474	2.24564777363675
0.815083517154372	4.40975071638893	0.470614952020743	2.29598744542613	0.886667196940316	3.18928690658361	1.07231164002243	0.520749096650175	0.0644690173684425	0.223793216243033	1.3318198480226	0.302406794557726	0.439250781111409	0.0965317426936287	2.04652598339857
0.545671894458041	4.4072371677368	3.05983978671428	2.27607972757473	2.70469493579905	3.94678699504201	2.26675656230467	1.90164891091635	0.121015400961366	1.65209636955975	1.64145354567194	2.47121347809721	2.40865752120981	2.45262178987027	2.06198351610896
1.52406367577721	4.83818535221088	0.889629290673427	2.94292731509805	3.48439596250267	3.95515468611801	3.29127938669766	2.44636211187859	0.424384671538097	1.08576455377831	0.366252263699564	1.93775868371564	1.00259451670845	0.834468521710303	2.31574010835474
1.26627682332248	4.53922086117324	1.4774701033419	3.05149391642477	2.14466639938856	5.12419990812774	2.54685742766799	0.710437276906914	0.196858801366356	1.02183502726224	0.369047643455913	0.981121989794311	0.704252269095908	0.669026765509631	1.10895929061593
1.59368840873007	5.84071499114108	1.67170098382234	2.33936546096794	2.89336221076387	4.35915567137507	3.13331691822946	1.69581569161564	0.195473592387265	1.99530360533524	0.945757507972628	2.06360648129697	1.65709117371215	0.631802754924129	1.07505336460451
2.26717620309158	5.64680780779223	0.741661130427158	2.4602707607525	2.23431736981616	3.06786239986236	1.16053300876091	0.727267010734912	0.0493519591352915	0.528371277960719	0.624896322209038	1.57138557215804	0.266636642513989	0.528671328925277	1.24847411537262
0.280956313831056	3.6738955757468	1.69291813080855	1.20595546711974	2.68120186069744	2.80624155638692	1.17184731357334	2.37412137667978	0.388134418814145	0.970559196733402	0.4291070817805	3.31045646229528	0.319271090818063	0.877587213370977	0.771632081274976
0.744333347381359	3.35428288646776	0.930093894012149	2.09136133224861	2.80035118329911	2.15765818029636	1.26519682698441	3.63766	0.248048998437206	0.535057594894842	0.80066180324495	1.8165177910772	0.376734904998522	0.910425672851666	0.0930192331335447
2.25749344787616	5.21200896011356	0.164914969552451	0.908121170406138	1.90804429022489	1.28380327092837	0.238175418577376	0.284514133244245	0.0974759590132685	1.04697990814441	0.111832587077983	0.189033824390017	0.175939705406043	0	1.41370238878218
2.3754843385581	6.01959295216355	0.802813597532287	1.82015853473016	1.79493566280354	2.21054472195551	0.695459382638558	0.700972307222716	0.202637126189838	1.09767821070746	0.0970713705439032	0.699551632523089	0.306028869452206	0.485117645105075	1.7536
0.173767067736707	2.61748656641336	1.26411602155925	0.695815691615645	2.4799289711477	3.18426442309951	0.484189701148267	1.05457067503243	0.281905923897192	0.950692359775629	0.205017088160168	1.87766573379666	0.267595721851879	0.494261987839889	0.880019361553796
0.773490027495558	4.77906006194138	3.39268835381447	3.01431958226181	4.38458864395918	3.0245501798999	3.08254932038442	4.53864369253992	0.46602668781373	1.46032319093225	2.06146516393233	5.54178120050573	2.69302968313182	3.68174159790161	1.46320392042862
0.534161232616309	4.31896030612989	1.65002924052765	2.3387666844218	2.82115915130146	2.97065122119178	1.81778695829918	2.99347510573824	0.569491091958716	0.949273450026609	0.574634395234676	3.54816532319767	1.27953072572999	0.909197062991688	1.06460697529739
0.427391629686718	3.76096605773007	1.35140218362996	1.52436462387987	2.91521492900226	2.76981404640157	1.06550338041795	1.16201663259515	0.352645545280926	1.47871300244172	0.269511969904999	2.21437352443645	0.766213501981655	0.904426292601507	1.5021268887757
1.85279789281877	5.41048696792943	0.491186096458927	1.11136523092765	2.03794442963488	1.89071905713144	0.601886644978978	0.582556003014061	0.0773797407970136	0.585539463352677	0.228480098329917	0.684190366496017	0.140386032283056	0.369717729413565	1.56237676417105
0.319386714544103	3.0807599785143	1.4075159119463	1.34113182886046	2.57509445760318	2.73222577687535	1.19496955009342	1.75655365395276	0.386259141133346	0.794852507955196	0.31068911751928	3.05902641089222	0.325616674821605	0.574440640864134	0.652601217596519
0.590338533179087	4.28467698987145	1.07238024667726	1.95776605095566	2.40443994705272	2.91569298134865	0.885496273216524	1.77188557851537	0.181166174269977	0.62246186738273	0.429964043516947	1.35157179605781	0.217354813682437	0.977902666935008	0.599889044959259
0.623398682377264	4.55844520443548	2.93427115651977	1.60809954599438	3.35281501160281	3.21947832774115	1.98953869117907	3.40788295630712	0.533862321387458	1.04990952244306	0.730835562322201	4.74168270037297	1.62685961809954	2.1571407491493	0.870660626679281
0.454281195550061	4.39535761676284	1.73400503372005	1.03386345186628	2.8340032438822	3.32377356369147	1.74002087020338	3.23935221189833	0.578310792848726	0.699018518626197	0.479023559980514	4.45568230153719	0.404685175919036	1.39144	0.759241071757278
0.672108480031304	4.98824840435788	0.686612576815591	1.83402347647353	2.65198160672741	3.6061934661617	0.894604374143317	0.295958067720822	0.217354813682437	0.635893663239726	0.961771479348986	0.224163787341664	0.0422240737629849	0.0500488796072223	0.735782098933289
0.66893602711903	4.78466101665875	1.72905238989386	2.38283322920382	3.48452486087585	3.77603027184473	1.3953370500727	1.97236180701735	0.348685669334387	0.985864701242533	0.306378910710963	2.5349082398514	0.47227980043155	1.35236305716722	1.16033938007825
0.385265359350681	5.58229104303452	1.17715240288169	2.47178574904517	2.7062210941412	3.01011740733349	1.05755424645809	0.69010416104458	0.174150712212013	0.574634395234676	0.124328135002202	0.882447416431731	0.246833687910542	0.202887833470143	0.475811237140141
0.533663012823089	4.23446299942426	3.14002603351865	1.21766501064355	3.45489969176657	3.37186548984017	1.92029330021101	2.98568257727071	0.218843151201874	0.701238528052177	0.979586390883085	4.27409762458864	1.28279561601795	2.11229979187891	1.07847320937869
2.95061771509622	6.1154890086293	0.577440913388613	1.29119096369089	2.10966143776952	1.93175868784491	0.886433088211058	0.565499693166199	0.157949153783694	1.24293780020056	0.443818796912493	0.613343053003822	0.465713319595964	0.279292990697584	1.73781653323798
0.931985556414248	4.77253496195586	2.95627973233567	1.50497625565698	3.94145379329244	4.07354606091516	2.55917362654141	3.78750560044758	0.367706537116356	1.2606279081267	1.30351775194648	5.55029428526269	1.63208204928971	2.69988472869748	0.851519191169904
0.938022261873111	4.08817552626874	2.40389484473165	1.61079453808784	3.26710127618847	3.84157063739552	1.66298019890609	2.1695402314598	0.14326279303862	0.833578293906005	0.492006975593955	4.43786024439237	0.882838655767251	2.01792190799726	0.860843644001106
0.532366835567957	3.81742883869727	1.76850194743426	1.0606699953638	3.32188481338691	2.71345387923158	1.66988849570318	3.57188306785609	1.28889006122208	0.723427500708536	0.3919876262198	3.82289327031696	0.487280529383726	0.951513196451756	0.251567620608247
0.613060106896115	4.54434318696775	3.68926560909829	1.93888796549398	4.22710952754321	3.00979503338752	2.32155294540518	4.29884157311203	0.203639694013985	1.27285929168711	2.07477942649661	5.63016372059138	1.43882511317562	2.97103765983029	1.35225004643233
0.693230455580099	4.5963388642052	3.38493394657518	1.77277246825096	3.70076151422045	3.24818565682824	2.0611540632071	3.12285490761211	0.413160775590814	0.792272327484524	0.870344990285551	4.73512679002071	1.41775801948451	2.44432251733433	0.769940960414487
0.409906819529264	5.43523853365619	1.58722095429149	2.09318829961926	2.46466826700344	3.0541191327208	0.942908553580417	0.547252389012155	0.357946052859261	0.359858472001253	0.137634671883373	0.0969364825029574	0.183962834842595	0.214995134614923	0.601506362923164
0.511366829479557	4.20935198349639	2.96078969496992	2.02927618237063	3.12268928239198	3.0641068150262	1.89444916219686	3.07649068691704	0.756852503263176	1.44493204894218	0.633105666286871	3.55232788188124	1.06433104624598	1.77040621629884	1.38432615868584
0.399225792120938	5.06400331193828	0.890952471457022	1.53640109495241	2.94058023247389	3.0513372956307	0.661658402551539	0.41153471496007	0.757193969546637	0.57666724663679	0.533862321387458	0.356369213716225	0.13119435170845	0.245373962618162	0.928654569900175
0.814919509305519	4.86564667562456	3.54017609531966	2.57058436489177	4.31293376629039	2.88886985961606	3.15453460427778	4.57751342337988	0.571045720385971	1.53958069893295	2.19424468063773	5.54014819160242	3.06471043508738	3.43218441848853	2.39917109381982
0.694033266085126	4.4709923126029	2.14140009121509	1.38471296242205	3.58079672146461	3.44539565053849	1.61584000316316	3.16730975145415	0.825622831815681	0.873261995378487	0.297602298652008	3.92442298273524	0.515914255710859	1.43994222375148	0.432318066949524
0.335826223940496	4.56780096310449	1.3255015493345	1.1895399443885	2.83175566064403	3.18732435735201	0.594357451458693	0.700528496642759	0.269870983230452	0.541415715819093	0.432318066949524	0.45480759211185	0.256165277263056	0.335711910320462	0.460690148848735
0.429214229839585	4.79274084821219	1.52922126033451	1.61790966482029	2.14649230697719	3.39342992989842	1.10030490579569	0.606063145152119	0.463622456851893	0.669752467255762	0.151858816727005	0.391877677277866	0.219710639548779	0.252173413202027	0.787348876055945
0.955015156437071	4.41760276360148	2.36913142122318	1.69532574408157	3.56748460395857	3.43839931960922	1.63830557680709	2.28826995998225	0.418243929912092	1.0764222754586	0.819831652426537	4.13565798936878	0.653243496062066	1.58803697187061	0.682663182088948
0.487692139954532	5.08742040841924	1.00273851980693	2.04036644350822	2.56335340585531	3.52151564209459	0.981487367798262	0.418675712942892	0.615510464884123	0.609565867861813	0.515611539492041	0.400210007081831	0.121413330915865	0.191309967445729	0.877430159697745
0.452173686533268	4.96354348264613	1.49692246600807	2.25740292962073	2.18065710756008	3.16454495080593	0.972030884141332	0.396488333440545	0.309176187478514	0.711494906650088	0.696349990136987	0.282499112935971	0.125386605365814	0.511366829479557	0.596839754437785
0.81434533496322	3.92905242147109	2.29169195575376	1.2288494676618	2.83957669861548	3.5054082573458	1.67477699736591	2.18132522078602	0.547745938687144	0.799004390183243	0.391767719955997	3.34738219131511	1.08079408195824	1.35462141483245	0.379066399280904
2.12868932884679	5.7041886245901	0.482538547845415	1.10332977711185	2.08420036167466	1.97022786007184	0.491699200650731	0.334682679935721	0.227987458734593	0.701682120295283	0.280006078301305	0.308826824347884	0.212631589720954	0.104605043229311	2.05182450449707
