# Supplementary material for: Integrated single-cell and transcriptome sequencing data reveal the value of IL1RAP in gastric cancer microenvironment and prognosis
Source: Front Oncol. 2025 May 15;15:1584619. doi: 10.3389/fonc.2025.1584619 (PMC12119286; doi:10.3389/fonc.2025.1584619)
Supplement: Supplementary file 3 [file Table3.xlsx]

## Sheet: Sheet 1
Group	B cells naive	B cells memory	Plasma cells	T cells CD8	T cells CD4 naive	T cells CD4 memory resting	T cells CD4 memory activated	T cells follicular helper	T cells regulatory (Tregs)	T cells gamma delta	NK cells resting	NK cells activated	Monocytes	Macrophages M0	Macrophages M1	Macrophages M2	Dendritic cells resting	Dendritic cells activated	Mast cells resting	Mast cells activated	Eosinophils	Neutrophils
Low	0.0255282029403842	0	0.0503074779009587	0.229786084638948	0	0.0751265101014352	0.109357656091017	0.0995435115041275	0.00758598273181343	0.075072817292164	0	0	0	0	0.144007758896424	0.132251812169446	0.0101976618316284	0.0062432839835467	0.0349912399181063	0	0	0
Low	0.00480883031892737	0	0.114949893410454	0.0560315973476461	0	0.14111491558143	0.094637980344076	0.042629216263532	0.00399507615484478	0	0	0.0967496901504083	0	0.13472999710386	0.137576327864996	0.0889879215525455	0.0235853204779072	0.00566650304686628	0	0.0119783590865155	0	0.042558371295992
Low	0.00284750420845545	0	0	0.0521091763967108	0	0.284123908460375	0.0574093177228757	0.0686224422417624	0.0688305650275238	0	0.00997494253806475	0.0125915208444033	0.00584080581523325	0.0940936615153162	0.063252824100884	0.10797955081039	0.0115704253528057	0	0	0.159456256260912	0.00129709870428768	0
Low	0.0372817179218074	0	0.0339840283992006	0.0293045986327749	0	0.159294586920734	0	0.0333603330365291	0.0441180233242046	0	0.0201795757255935	0	0	0.356052759542155	0.12	0.0267710154336323	0	0.0216925084050934	0	0.205044865532513	0.00176027126706366	0.0075085328370754
Low	0.0450218278916261	0	0.0105196115361458	0.0365702008063719	0	0.399140717042709	0.0655242431480085	0	0.0447596724160632	0	0.0902846094084796	0	0.00895409200245709	0.01771053099698	0.0646224379672355	0.000305861151571798	0.00911330636324618	0.0221274222995797	0	0.151212649131617	0	0.0341328178379093
Low	0.00280313861733854	0	0.0623319558623677	0.203190844692069	0	0.041276177479165	0.205215214159221	0.0429024449413721	0.0428786376721303	0	0.0449465500432693	0	0	0.184848481218621	0.0561366787286005	0.0685681285667595	0	0	0	0.0311837830812838	0	0.0137179649378016
Low	0.0123617339894825	0.0408413181331189	0.0438701691627671	0.314987425227544	0	0	0.0437717028813838	0.0136946891546776	0.003	0	0	0.0946676771594033	0.000178958189680927	0.0558129523395464	0.133774223316518	0.026903863883017	0	0.00126051936636744	0.0521388987151243	0	0	0.00972732668955121
Low	0.0620847653701813	0	0.0623105529164488	0.077352107560734	0	0.161925318560959	0.111072747708861	0.0234344154833585	0.0648760744043966	0	0.031166859376552	0.0129521604085014	0	0.160058105725719	0.0425571873331367	0.141915048068259	0.0150625028881453	0.00795291611616696	0	0.0183485263211121	0	0.00693071175746807
Low	0.0441623528559241	0	0.0018111794275034	0	0	0.191781236128255	0.00406841475566275	0.0255861624971236	0.00493806488573636	0	5.90612275799269e-05	0.00732199700895785	0	0.0748243916312813	0.0625165799363108	0.285531453979682	0.02246743652915	0.039691949093468	0	0.134128815739132	0	0.101110904304232
Low	0.0820451681638939	0	0.0716541432521895	0.00987476349042534	0	0.243748574870952	0.0242884821310398	0.0267304192403406	0.000265795318082208	0.00545363399344156	0.00396746816001369	0	0	0.0916688282895113	0.0684203668979885	0.195350492215267	0	0	0	0.124557302175103	0.0390552111196905	0.0129193506820602
Low	0.00446710214265569	0.00347886722342131	0	0.156772888569495	0	0.150921492910826	0.0423221674322368	0.0802179010719099	0.04896461223403	0	0	0.00530628078449846	0	0.184353310835686	0.127394745682277	0.152999539399846	0.0225231681790754	0	0.0202779235340434	0	0	0
Low	0.00179712602408198	0	0.0208596065791027	0.272306936975727	0	0	0.236549670015317	0.0223216701454351	0.0441747926346737	0	0	0.049752759947573	0	0.0444258180138338	0.113207040027655	0.0821337867484859	0.025336054225013	0.0428365188462549	0.0428577103062584	0	0	0.00144050951058817
Low	0.0215000467912872	0.0334578008505891	0	0.0918559530419727	0	0.227989766865969	0.00621394386456549	0.00936657086877144	0.0528819686015166	0	0	0.0126410094916387	0.0120331297021355	0	0.13	0.17123149433333	0.0720064611012694	0.04296307821598	0	0.228082412975592	0	0.0124714626153169
Low	0.014246177352893	0	0.00109245061969139	0.200638485026797	0	0.121865619020526	0.0321334117064871	0	0.0657676509175169	0	0	0.0360724655760929	0.013990077617248	0.0110623524031701	0.12	0.296374581090932	0.0577261850195623	0.000750608771120573	0.124821570690353	0	0.00448731855695977	0.00156791039601233
Low	0.0861805154495105	0	0	0.323933065706488	0	0.0725383093900244	0.0796320139269629	0.0733912130000122	0.0519845905418615	0	0.0222682859183702	0	0.0165763100572557	0.0517816495813471	0.075575597998891	0.0959011152722518	0.0233349572838265	0.00918945001455717	0.0162176591857329	0	0	0.00149526667290817
Low	0.0862319529800511	0.0576464902654992	0	0.0249719586248579	0	0.206099088666152	0.013199889127306	0.0259939518146035	0.003	0	0.00167041720195137	0.0187955616295107	0.00741545495560776	0.110639939997604	0.12	0.0581252298556596	0.0619792410825613	0.0616389992323863	0.107179834087223	0	0	0.036583762995824
Low	0.00297707423737271	0	0.116420743953394	0.340643012181153	0	0	0.0850990615531447	0.0362332383206074	0.0571528933067846	0.0167884361895404	0.0224778104711226	0	0	0.0108483947688712	0.177680733385745	0.0715225359780345	0.00869103942599993	0.00646951978656127	0.0469955064416692	0	0	0
Low	0.00336520157225546	0	0.104396650296024	0.0118825083153095	0	0.175836510392249	0.00814165013556797	0	0.003	0	0.0276706434282546	0	0	0.190498465819932	0.0754460157504245	0.0869441703497696	0.0180293564666209	0	0	0.0745624244648032	0	0.0968966592007361
Low	0.0911123287755285	0	0.0113353184280164	0.060752653328769	0	0.217176435838555	0.080215912804418	0.0761582697104358	0.00728912678118492	0	0.00899067991961011	0.0332964018095502	0	0.30705733083268	0.0495862079407883	0.0363039762204954	0	0	0.0207253576099679	0	0	0
Low	0.0522926093158944	0	0.0524009766487708	0.0271749101317499	0	0.161888548219163	0	0.00467705987789106	0.0631329395851448	0	0	0.0621850214101106	0	0.181666205116002	0.129041422777189	0.167424106749504	0	0	0.0940925397617018	0	0	0.00402366040687856
Low	0.0938553356738235	0	0.051059623562972	0.0472879181902752	0	0.217873843146489	0.0229525048610231	0	0.0397097742161553	0	0	0.0985561867693157	0.00481563706084631	0.0944909290830758	0.0769513361057749	0.133874851152372	0.042517873434189	0	0.0435549090119162	0.0225546739903107	0	0.00994460374146134
Low	0.0284453885143563	0	0	0.0388083780662057	0	0.359167195599331	0.0261069769891257	0.0277461185531569	0.0569422351991418	0	0.0219902364784517	0.0223352568358081	0	0.161128591302129	0.0579335504144255	0.113689514041134	0	0.0140055262879084	0	0.0647925845445556	0	0.00690844717427068
Low	0.0245301682079273	0.0180765093166574	0	0.181017160807006	0	0.0290825514073338	0.0160229032415666	0.0438642817906035	0.003	0	0	0.0647490750706728	0.00128061827871963	0.135963354629849	0.143959707698509	0.140913265448177	0.00609779280351823	0	0.065211548692475	0	0	0.00298242408070365
Low	0.0427889359584833	0	0.0221537880445873	0	0	0.222368198766532	0	0	0.041386672894893	0	0	0.0296247307402237	0	0.467069671114823	0.13	0.0904465418810098	0.000970583924268673	0	0.0407603660045464	0	0	0
Low	0.0928234199220945	0	0.0139479593344528	0.0980137441715489	0	0.243285845397183	0	0	0.082517128544993	0	0.0726471343497899	0	0.0293193985320169	0.0486746559737305	0.12	0	0	0.0574944784470626	0	0.204684282308966	0	0.0435221093498696
Low	0	0.00194593509319326	0.0317582537280311	0.238462319319728	0	0.0104396244901017	0.163673991521675	0.0376141639497191	0.0695404097925635	0	0	0.0959376861483379	0.00507815308247785	0.0270603716732214	0.137003816876495	0.0669636266396381	0.0179144500345754	0.0659078135087311	0.0211017203436092	0	0	0.00959766379790245
Low	0.0557366551802262	0	0.126610580764352	0.194995231077297	0	0.0659772262093329	0.0025066103654212	0.0433875818858685	0.0782565796144234	0	0	0.10246813864778	0	0.0752196588878104	0.100384050312911	0.113199119832012	0.00122916586639073	0.00996413074622612	0.0269800647335732	0	0	0.00308520587637435
Low	0.0796375392763179	0.162129968366252	0.00246155651995659	0.10449566179864	0	0.191429517963083	0.0149269064630772	0.0403954070924186	0.003	0	0.0173207527887174	0	0.0255748095432642	0.090542535787909	0.12	0.0469385617595446	0.027067074965004	0.0274108866898721	0.00799037959246771	0.0150755308236918	0	0.0117945108573132
Low	0.0707843976277306	0	0.00709556801216109	0.0417124897912691	0	0.189687145771306	0.0103973356895482	0.0548348749844712	0.0419946081465964	0	0	0.024642686956081	0	0.154002749506635	0.0697121558087744	0.146531210500042	0.000982277729444341	0	0.167126122526157	0	0	0.0204963769497848
Low	0.0534229623267867	0	0.0408142084979902	0	0	0.221641124152016	0.0719584093548468	0.0605381331747309	0.0894176924348814	0.0136856333122344	0.0243604715515651	0	0	0.282459794485352	0.13	0.0734143194332096	0	0.0161855636660611	0	0.0215293043410324	0	0.00254412843455643
Low	0.0436332909376543	0	0.0137740807261159	0	0.0236885971865936	0.11379512366882	0.0103192179278729	0	0.0714901222664504	0	0.0825210630626787	0	0.0409358789378403	0.151364765568861	0.12	0.374231528832498	0	0	0	0.0742463308846152	0	0
Low	0.0499673410443817	0.0296593676461252	0	0.0446388662944153	0	0.130750324429907	0.032458250810927	0.0580390372381102	0.0843446682516794	0	0.0377069879186496	0	0	0.329341503020592	0.115723418765561	0.0824550548990752	0	0	0.000754518298712964	0.00416066138186297	0	0
Low	0.0430421494700304	0	0.0223917900997475	0.00904515058166682	0	0.297035465333444	0.0193792760254762	0.0696081434582859	0.054208706488907	0.0256416603380004	0.0131341123428984	0	0	0.131425175228247	0.0463537772497677	0.115253062695073	0.0355353020134566	0	0	0.112619535982113	0	0.00532669269288555
Low	0.000996660545086722	0	0.0344567413583486	0.333843521201117	0	0	0.0463366626481179	0.0334134820332606	0.0887421736991268	0	0.0112452717759457	0.0639512316665581	0	0.165912326948772	0.0774465751335634	0.128160781278172	0.00057051567459284	0	0.0149240560373377	0	0	0
Low	0.0126828374383162	0	0.0692383875587968	0.193273514732354	0	0.236222525113024	0.0549324050351661	0.0436151543210097	0.003	0	0	0.0284080075529835	0.00510296933364241	0.00324622832891001	0.0753844552986024	0.0791653523094765	0.0693856164477892	0.0244326552530912	0	0.0102789745630817	0	0
Low	0.0790514458358807	0	0.0365792578980948	0.115938791108022	0	0.305582126436323	0.0475823041620642	0.0485778176871128	0.0494982458027824	0	0.015705079955917	0.0175659205312521	0	0.120156708452074	0.12	0.109493905865689	0	0	0	0.0140243783633176	0	0
Low	0.0980763041064542	0	0	0.0387276466597775	0	0.176949523167929	0	0.0282216655957219	0.0542693518380941	0	0	0.0634877601042243	0	0.177272501983468	0.0872021055098449	0.105386001526322	0.0136484962080119	0	0	0.155880144453998	0	0.000878498846154318
Low	0.0757823097905199	0	0	0.0654879710377055	0	0.251148675182615	0	0.0383766595769724	0.003	0	0	0.0383060075364752	0	0.13919086290314	0.0896893792088359	0.146673491816032	0.0200829060561235	0	0.032426886159595	0	0	0
Low	0.0708728105997998	0	0.0180534373146905	0.0276796760686118	0	0.235683300256787	0.0180329958931684	0.0278609842999224	0.0363214733800316	0	0.000224287035193499	0.00876594332781149	0	0.204941819884628	0.0531326587696221	0.221813724301616	0.00821877814230644	0	0.0254639968536218	0.0139676992698591	0	0.0289664146023308
Low	0.00429505730054041	0	0	0.147779254809303	0	0.0824535868401314	0.0492392658969875	0.0066357828757716	0.003	0	0	0.0398934878164438	0	0.208608796077404	0.12891795083671	0.194262539883968	0	0	0.0267753109381721	0	0	0.000587387816279214
Low	0.0198726682537411	0.244487468758548	0.0760084078231103	0.140978692493868	0	0.146967598571794	0.00956452931851716	0.07126818833814	0.003	0	0	0.0214205059557275	0.00574327617502437	0.00231432396529018	0.13	0.0598745324016926	0.0089351374531595	0.0200013751833046	0.0451779148218747	0	0	0
Low	0.0627961556466539	0	0	0.0429758190727511	0	0.165922438166547	0.186047156428272	0	0	0	0.0373509809686535	0	0	0.0974391818084852	0.09621312082256	0.152398431701952	0.000112000015021714	0.00913356441612039	0	0.0233944631675207	0.0204000536923995	0.105816634093062
Low	0.0388438236311424	0	0.220310174394529	0	0	0.112762155005929	0.00194626322223959	0	0.0256791876583006	0.0158117191232376	0.0240495261277702	0	0.0062659643247541	0.283648102072249	0.140283269060377	0.00836443709808643	0.0290559854841659	0	0.0190043631460097	0.0448808125469677	0	0.0290942171042409
Low	0.0497605838693262	0	0.102433140425554	0.0155732741675484	0	0.189269326675529	0.0394638231913006	0.0522210326764985	0.0638324274464083	0	0.00700436909125626	0.00496649495408795	0	0.0746541534577218	0.0996363082444589	0.131059497580153	0.0394469006035648	0	0.130678667616592	0	0	0
Low	0.0202269878179177	0.0387335638881977	0.0700652332756737	0.17805338128007	0	0.153255232036878	0.0428967474439745	0.0726232545461379	0.053572605175913	0	0	0.00207911146929669	0	0.0836035329969061	0.0901460523215064	0.106280520583032	0.034190101031027	0	0.0323245818104665	0	0.0129601680963189	0.00898892622668317
Low	0.0712280359286227	0	0.0567184378547216	0.389728245954635	0	0	0.174910600785832	0.0226030909276147	0.0146282427126847	0.00871234617630651	0	0.0278101492808454	0.00136304493726343	0	0.0716698818713244	0.0888788120794826	0.0331296180292237	0	0.0319195287833088	0	0	0.006699964678135
Low	0	0	0.01056017305862	0.299372251169673	0	0	0.0454805593182376	0.0595114127737357	0.003	0.0297403573144346	0	0.0617881465126775	0	0.00267765038442906	0.209667343250984	0.0926177483232273	0.00839745593930208	0	0.0594014614691151	0	0	0
Low	0.0236170128942877	0	0	0	0	0.22022381070509	0	0.0193746345623021	0.003	0	0.0487140998093561	0	0	0.377144255295755	0.12	0.0899290962826598	0.019730737244284	0	0	0.092793697598073	0	0.0121007901379395
Low	0	0	0.0376723930914542	0.395976765195658	0	0	0.200234180751241	0.015534703564739	0.00535872127996148	0.0100824304450256	0	0.0235603497880322	0	0.0172387583946455	0.129194984753169	0.0824304505675391	0.00976587398313051	0.0319608439220015	0.0380157511137182	0	0	0.00297379314968422
Low	0.091428276577306	0	0.106722848536409	0.049698865210589	0	0.375236046583659	0	0.042965874496529	0.0491401761122253	0	0	0.0604786983200136	0.0143001274714565	0.0964537838985084	0.0582716153202735	0.0454763499737473	0	0	0.00982733749928295	0	0	0
Low	0.0742241317488974	0.0574626914414991	0.00237700321974101	0.0634830328556768	0	0.175196576455717	0.0176207767173726	0.0128470708144403	0.0658191953461052	0	0.0266542464343354	0	0	0.244102624313831	0.12	0.202943160184566	0	0	0.0350679163534219	0	0	0
Low	0.0296247554310428	0	0.022105947011244	0.077640786319859	0	0.129088793780445	0	0.00126986078698276	0.0362932784657691	0	0	0.0895557913862155	0.00987581986465563	0.199161797884059	0.0625912399195255	0.233410076307664	0.00648709025987295	0.0516301319214491	0.0120929088058452	0.0152841821949347	0	0.0238875396604365
Low	0.0641933586051511	0	0.112655676235483	0.188726419802384	0	0	0.101198094161444	0.0398577566169868	0.0664072314782903	0	0.00955733417057512	0.0197643068906011	0	0.160703601702086	0.124252354092898	0.0831035444840465	0	0.00538886296685296	0.00859441354480657	0	0	0.0155970452483937
Low	0	0.130220180058953	0	0.0488011302575264	0	0.325636458412872	0	0.00747974480472411	0.0665514834004107	0	0	0.0159138111662193	0.042537675541573	0.0183326222005688	0.0543408959161903	0.137199125040536	0	0.0702163554319982	0	0.0507822847645989	0.0319882330038298	0
Low	0.00688683935242267	0.026744709516511	0.0203536441410343	0.050745588391455	0	0.23151724779268	0	0.00356819551719698	0.0530180717244448	0	0	0.0392465523056321	0.0185641644905221	0.0196952560184686	0.13	0.148277212526103	0.0474120867948867	0.0124348526491824	0.172701315801942	0	0.0702254914585492	0.0637589211640797
Low	0.2547919981692	0.279045737229653	0.00441512447605482	0.0314463778567518	0	0.189492984448392	0	0.0346571616920346	0.0501211295372653	0	0	0.0234656680676036	0.000847333547507873	0.0413203868447515	0.12	0.0310706562902397	0	0.00900975515031704	0.025846656376466	0	0	0
Low	0.00807351969600674	0	0.103082831414469	0.017227524120924	0	0.15824663184563	0	0	0.0846949205990141	0	0	0.0392441124624607	0	0.399562177687287	0.12	0.139254110798859	0.000384863802292381	0	0.0187259590068614	0.00634830241522561	0	0.0251550461509699
Low	0.0582987673515215	0	0.0419085665525148	0.0183446435218715	0	0.198355064329951	0.0409377349603566	0.00873833240492403	0.003	0	0.0414521000688354	0	0	0.334249597743978	0.13	0.105272528613892	0.0020086404310304	0.00677421349973738	0.00162089426937854	0.000755037182684624	0	0.00909294016067966
Low	0.0564477803863043	0	0.00876614439951464	0.0374038757304212	0	0.453054365942774	0	0	0.0592920790376476	0	0	0.0466919112409304	0	0.0613655397097172	0.12	0.0962808326516133	0.0400191451920751	0.0106839854381587	0.0409748889075621	0.00201675106101365	0	0.067646487027047
Low	0.0166917862052624	0	0.0620504936462604	0.0280168996346672	0	0.0351997259410316	0	0	0.0173226967664234	0	0.00795432525118864	0	0.071105070848334	0.111772864794418	0.12	0.428186039529444	0.0359001748065833	0	0.00693117307732739	0.00943802731347941	0.0525917746679579	0.0851887417189765
Low	0.0379005825502828	0	0.0200908911999133	0.109179650252994	0	0.227221527952021	0.0138042692649924	0.00739285076241419	0.0853661021270951	0	0	0.0570671231959061	0.00150449606175555	0.209449504837319	0.13	0.0884185462119676	0.0191155198138784	0	0.0671371131485035	0	0.0153321189870021	0.00230421812751916
Low	0.137010991935346	0	0.0582726953856636	0.27270503394135	0	0.160303215361312	0.0294856302569363	0.00436012703771756	0.0589304008278447	0	0	0	0.011046959106158	0.00187808996936931	0.112206546721558	0.121612250366002	0.00326411556565596	0	0.0163757359280228	0.0125482075970639	0	0
Low	0.0786762270677303	0	0.0343314100919754	0.035423455969866	0	0.354912326710151	0.0704132564463702	0.0412320553616168	0.0681752888777082	0	0.000118498146383804	0.0300322548030122	0	0.120282939077887	0.12	0.103379683093531	0	0.000477576011071125	0	0.0251799969568592	0	0.00354504667791096
Low	0.0919451723553927	0	0.0916631861551239	0.0625054327610691	0	0.228865499703321	0	0.00289538479136375	0.003	0	0	0.0228334717009607	0.0166603806136631	0.00639365792912708	0.126598847389837	0.13056546533247	0.0166066624428057	0.0082742957420557	0.0611592852299531	0	0	0.00616687806028911
Low	0.0435093758571896	0.0486023967301553	0.0246205450112679	0.105975597393124	0	0.283256893664501	0.010781805844567	0.0406790984405579	0.0751089619979825	0	0.0011025847194312	0.0302761923984469	0.0172023639467463	0.0320669953592052	0.112375175144694	0.0896253037328662	0	0.0105851421246443	0.0642896668368908	0	0	0.00994190079772995
Low	0	0.00483967901257581	0.0653050534333473	0.0925066490590173	0	0.203894547916365	0.0846764043075948	0.00268100693672401	0.0641063165253879	0.00978213572466692	0	0.0132037322456171	0	0.155851401724074	0.136224746526187	0.135548758114151	0.00591523112003991	0	0.0254643373542518	0	0	0
Low	0.0845151858595141	0.115079704141379	0	0.203320557636841	0	0.0044241358887434	0.00959377574600533	0.0429043885561283	0.003	0	0	0.0478472759315829	0.00885064039466887	0.0516092737641139	0.12	0.0675212228847154	0.0192725761278412	0.0417872263973601	0.0928590656667785	0	0	0.0132372890649821
Low	0.0282771542969773	0.0146635976002021	0.0515592417834079	0.103529767979687	0	0.118516559970561	0.0449177929597578	0.0925863837490406	0.0197690173598257	0	0.0043356513717767	0.03168063946402	0.00734683601402047	0.118649806749528	0.153469802411042	0.122490889739066	0.0280758837106597	0	0	0.0568453349274353	0.00328563991299286	0
Low	0	0	0.0899111098232514	0.137048193715934	0	0.363555097846028	0.100293277395941	0.00321045369767734	0.0206932085141316	0	0	0.051111589264296	0	0.0523534483663436	0.0356075618858789	0.0507336991136826	0	0.0241144330928655	0.0460282987334905	0	0	0.0253396285504805
Low	0.180722641833129	0	0.0597098023023554	0.138779182344239	0	0.164785692563654	0.0129612229857411	0	0.003	0	0.00735313213412402	0.00119021963498091	0.0123269603236909	0.064376582126303	0.13	0	0	0.111375443406449	0	0.0550436154709748	0	0.00846207182527594
Low	0.0637839346387773	0	0.0360406081253791	0.144226043841906	0	0.0969456386996519	0.0146743521384954	0.0329602535564988	0.003	0	0	0.0334824263962727	0.00755744189565227	0.0886532763131329	0.0855546624748731	0.132497854235564	0.0254967417876619	0.0194944994608617	0.0894334556908684	0	0	0
Low	0.00611497719298989	0	0	0.115393558538096	0	0.135038929463045	0.0981663981741222	0.0841451018559127	0.00245737582211609	0	0	0.0566759635893338	0	0.200629748715016	0.118192382802129	0.134034349083094	0.0098905230935146	0.0357446661773005	0.00351602549333036	0	0	0
Low	0.048176562917982	0	0.133684851118924	0.0591401430616364	0	0.37828774305573	0	0.0091884079879179	0.0103541514462829	0	0	0.0488015794179226	0.0176960668024735	0.0154023110138947	0.103010664858625	0.0867523634211086	0.025827949634982	0	0.0630940754330377	0	0.000583129829483279	0
Low	0.0410435771691237	0	0.0294855281575651	0.286545289096042	0	0	0.150552013913963	0.0618250043884642	0.0188903123889639	0.0460182005588446	0	0	0	0.014634248602486	0.172443632461984	0.10986595049669	0.000365955346890526	0.01425710351075	0.0490461868867471	0	0	0.00502699702148569
Low	0.00779722250178163	0	0.0556834752597672	0.235908773861057	0	0.0829549896597834	0.0775856913516276	0.0248961714861654	0.003	0	0	0.0318459298711139	0	0.10035152265846	0.115718155941045	0.074982443595845	0.0454228365982557	0	0	0.00497306355917269	0	0.000632778545453532
Low	0.0126261078051166	0	0.0699782695930222	0.0149433564469498	0	0.172644659689731	0.00862618383786161	0.0385164892546286	0.0328773454350173	0	0	0.0221329503937335	0	0.115309905997132	0.0487350775187654	0.251620718328018	0.0371310801491296	0.0241657919309962	0.126138814210175	0	0	0.0245532494097234
Low	0.192995361781183	0.11322646657918	0.0247055005398608	0.123412707806335	0	0.130962938169694	0.0293407998707753	0.036960826037557	0.003	0	0.0019325523072847	0.00432413768486367	0	0.13059962444647	0.12	0.0355626387822347	0	0.0028669498134413	0.0376581507850915	0	0	0
Low	0.0183131312273674	0	0.00267977775824985	0.426428008928869	0	0.0319082239816572	0.0567213956413914	0.0482812638501168	0.0839762019354423	0	0	0.092234598709694	0.00789274953689142	0.0476841009495928	0.0511860417268419	0.0465313161857553	0.00880646497493714	0	0.0761433146563429	0	0	0.00121340993685065
Low	0.170043426108781	0	0.00246154665429477	0.0329224511548838	0	0.0154524246803163	0	0.0403130279910812	0.0864613943446541	0	0	0.00336064409351965	0	0.519321158991841	0.0850012960492059	0.0446626299314222	0	0	0	0	0	0
Low	0.081042415736844	0	0	0.0474735611697429	0	0.337380070848293	0.0117864816214557	0.0196314152009983	0.036885072810309	0	0	0.0224368365011735	0.0217651775755612	0.13268582817457	0.0496971062101955	0.105691795315641	0.0644292858883076	0.00743515036371069	0.0531812559610535	0.00847854662214307	0	0
Low	0.0948361333875919	0	0.0444509629259338	0.165848248154466	0	0.0376446466209692	0.147685349671174	0.0189175607951271	0.0475645534301592	0	0.0333440438948538	0	0	0.178667720329031	0.12	0.0604242964970089	0	0.0233482622607353	0	0.0978702135419592	0	0.00923131133510856
Low	0.0643624354435701	0	0.0457533261764338	0.0636581460690113	0	0.265439540620676	0.0623315264241988	0.0193551722691023	0.0601417525155797	0	0.0321153787569838	0	0.0143657031169766	0.157662615214908	0.0822006946567272	0.0606945674130951	0.00740820758585036	0	0	0.0645109337368864	0	0
Low	0.0576588674337452	0	0	0.151048254876493	0	0.21047771604262	0.04524064888854	0	0.0162865229737785	0	0.0574796991931706	0	0	0.194636500655396	0.0779124689819743	0.0573098879566509	0.0182698642420316	0	0	0	0	0.1136795687556
Low	0.00370091682780933	0.000851287338793693	0.0556484397069806	0.262892124408926	0	0	0.120723241359509	0.0187834491635652	0.0849502566017255	0	0	0.0541545141554332	0.00301834767222596	0.121438570466541	0.0942087104359275	0.121168198210891	0.00656203841720096	0.00422598664223259	0.0476739185922379	0	0	0
Low	0.05041283602679	0.0613053496637876	0.356984828259829	0.093723256428284	0	0.140237562035341	0.00422683785707079	0.0272981864097897	0.081148162556127	0	0.0130774937744862	0	0	0.0229430964003544	0.13	0.0377623159735178	0.0124475852394125	0.0218556929515846	0.0416149954860035	0.00655907529553737	0	0.0245631616357487
Low	0.133188546921709	0	0.0864700950582131	0.110985504858199	0	0.0909727637101949	0.0620882364324499	0.0774667869432602	0.003	0	0	0.00885300029452801	0	0.145262886363699	0.059004222824049	0.0663614531503907	0.0113829260120297	0.0310116532128279	0.0160301277817268	0	0	0
Low	0.0541190049905915	0	0.0585935713821831	0.0442081930209794	0	0.168777458380472	0	0.00324450976068447	0.0659223988328371	0	0	0.00610185956282693	0	0.395332484643278	0.0960626406000711	0.0837121966117708	0.00604837778408853	0	0.0178773044302169	0	0	0
Low	0.0348623099889435	0	0.0205427938151464	0.0827096331185399	0	0.0865005801631736	0.0626878750212205	0.0667788016513371	0.0478108291397873	0.0234518709590586	0.00189754905523275	0	0	0.161193283554207	0.118636341223993	0.19198418509976	0.0030531534392167	0	0.00399045468426315	0	0.011719025920915	0.0821813131652057
Low	0.0886949219550546	0.158073083691451	0.102521804450816	0.0579865687987375	0	0.262979135788864	0	0.0092476285914217	0.003	0	0	0.0250899328531419	0.00340098148848637	0.0362454843839604	0.12	0.0122639580949339	0.0033528360331217	0.0544486737971151	0.0730249046519013	0	0	0
Low	0.0385055929124377	0	0.0333838530753718	0.084826203127795	0	0.0821252196969983	0.0143454750089077	0.0310351106336186	0.003	0.00248092977988136	0	0.0380147089635398	0	0.17455252524651	0.125598745650242	0.225105415559496	0.0145709331965572	0	0.0376190468017908	0	0	0.00323824689386209
Low	0	0.329007159879426	0.00026720462619972	0.119378245634953	0	0.193145029372876	0.00580440790804279	0.0157588093864526	0.003	0	0	0.0191920525146946	0.00632941391637399	0.0548781321878087	0.12	0.0729791582587647	0	0.00549006984909582	0.0160265344175902	0	0	0
Low	0.0790074464952186	0	0.00568567872142863	0.108494856600106	0	0.102930647920975	0.00740211102588547	0.0454439034151886	0.0384677094897656	0.0212106706042726	0	0.0441903028583272	0.00951878655919687	0.00483796517081844	0.178949879196706	0.163869076273931	0.00291222288940441	0.113198157826993	0.067083851269705	0	0	0.00679673368207871
Low	0.0710076956032361	0	0.305861308550327	0.139532014570009	0	0.136001715689924	0	0.0478977804216873	0.003	0	0	0.112191380477607	0.0111210279723207	0.0953062423573661	0.13	0	0.00170091235012634	0.0125021464105711	0.0259800057739121	0	0	0.00449689669360854
Low	0.00183257146860256	0.0218318992614066	0.0582337501197055	0.147058638411003	0	0.0238003623865454	0.12911455352014	0.0549244410630591	0.003	0	0	0.00942763971008313	0	0.125470855320295	0.160558199646395	0.0471336153519088	0	0.0615343228120036	0.0442178327802782	0	0	0.0200172382758514
Low	0.0543346671517869	0	0.169356690594619	0.0253214772352582	0	0.151280451080773	0	0.0185984832083358	0.0368925911784716	0	0	0.0559918424082171	0	0.164037122506155	0.175955864797335	0.093220310689318	0.0124847169609513	0	0.0425257821887799	0	0	0
Low	0.0209254958899942	0	0.134395794141661	0.0440058028994681	0	0.117635435977088	0.0239483917406799	0.0398164111786854	0.003	0	0.0382754363149686	0	0	0.268271076015302	0.0726855590554279	0.075366454910351	0.0138125850821366	0	0	0.021992543147194	0.00349086398591202	0.0345729147252897
Low	0.0465615231784312	0	0.0445657186897888	0.194364814730518	0	0.0702131440780496	0	0.0676018423399673	0.0782379575910744	0	0.0578031897874446	0	0	0.191750706807394	0.0419783329322006	0.107387340148335	0.00639678525857159	0	0	0.0828633135692245	0.0102753308890005	0
Low	0.11814528220134	0	0.0148067849496176	0.0299293732504908	0	0.254313274126941	0	0.0163177778068146	0.0502904954626599	0	0	0.0152457329852728	0.00310174284784858	0.157272633143611	0.0896098326822815	0.200214211936995	0.0160863474031389	0	0	0.00937334555493234	0	0.0252931656480559
Low	0.0112743463902236	0	0	0.0809504495837973	0	0.245083512159528	0	0.0156005719214349	0.003	0	0	0.053117353632266	0.0018309067965605	0.1276460434867	0.0825413813508875	0.171409973662211	0	0.0124094832767819	0.0580215790091412	0	0	0.00781702275382125
Low	0.0557658866659222	0	0.0981481550428764	0.247412604220645	0	0.103813373876577	0.0829525090727576	0.052555935691774	0.0600609650906402	0	0	0.062443182866635	0.0187456167631643	0.0408530162874953	0.081420932137162	0.0240804395315139	0.0120579163970033	0	0.0548836696512554	0	0	0.00480579670457821
Low	0.0151806230527378	0	0.0931408054599051	0.0226503962622479	0	0.0803835481997628	0	0.0275453349001702	0.0359283950324072	0	0	0.00598123010650742	0	0.454446390130564	0.0692499751011771	0.181543976950753	0	0	0	0.00906583250382104	0	0.00488349229994568
Low	0.0832769555561713	0	0.00560049060898269	0.104176355715196	0	0.31195166542807	0.0248828838564014	0.0432701236723967	0.0398536287214829	0	0	0	0.00764769642799611	0.0287662336922646	0.146337740071493	0.143389309979787	3.66921142520436e-06	0	0.0608432470583326	0	0	0
Low	0.104334906111883	0.129551079479668	0	0.100281148198072	0	0.157896891579505	0.0213999751776263	0.0199734245541978	0.0765643201332737	0	0	0.0614784627288799	0.0186306420511529	0.00963911730428851	0.12	0.0817484150399317	0.0233151088634141	0.00295607689656925	0.168863461953702	0	0	0.00364061684655016
Low	0.060411989703162	0	0.0312598545951598	0.0534128027116749	0	0.250522900891949	0	0	0.075174477429185	0	0	0.0751372545994043	0.0115731786632792	0	0.0507640537593334	0.251384404506176	0.0378783093666525	0	0.102480773774023	0	0	0
Low	0.0190259087237599	0	0.0054993143404139	0.32021056493055	0	0	0.149250303813184	0.010108077844891	0.0640644672137013	0.101909455052937	0	0	0	0	0.0645671551814381	0.215485553276168	0.0153938975969149	0.000620561323124225	0	0	0	0.0338647407029183
Low	0.0480547509626434	0	0.101296501989801	0.171945338559148	0	0.234161930950275	0	0.119351011670268	0.003	0	0	0.0500028726414391	0	0.0652046033064273	0.0542885594506529	0.0142002808408272	0.0216549602930441	0	0.020226204295272	0	0	0
Low	0.0401375167351455	0.0046904573198297	0.0111162499951995	0.0559028032950735	0	0.244737286429428	0	0.00502848823495058	0.0663238253546536	0	0	0.115508056864023	0.003873779489998	0.141132380922036	0.099867594364492	0.0803364096686297	0.012909682554417	0	0.118435468772124	0	0	0
Low	0.0806736355447102	0	0.0454974667403359	0.0896798588580096	0	0.103619601437129	0.00672460069177859	0.00017958527112498	0.003	0	0	0.0306775637959571	0	0.0885114466182799	0.137760616982247	0.18876566208103	0.0292273217300632	0	0.106636326313094	0	0	0
Low	0.120898182300083	0.0859638702182304	0	0.103065221348602	0	0.250200105022243	0.0219098835115331	0.00080844549064836	0.0895256009089241	0	0	0.0270094406105305	0.00741550154851267	0.0584917545771312	0.12	0.0965201339546273	0	0.0256493776380128	0.0661305531697102	0	0	0.00709435193132317
Low	0.0123466277107321	0	0.0679951953337126	0.105513945225135	0	0.28578407293359	0.0386283165705383	0.0663592624176479	0.0813955992746945	0	0	0.0293885768293534	0.000702677312775985	0.0538422750641025	0.0434022727149452	0.107046449457316	0.0569055365138135	0	0.0401887719715445	0	0.0105004206700985	0
Low	0.0163306112358355	0	0.122833503843439	0.0770152741385485	0	0.223567189215818	0	0.0131269555835625	0.003	0	0	0.0392019448281537	0	0.177754576475628	0.063459660635143	0.0811568671403868	0.014456642497566	0	0.0431262607780866	0	0	0.00706473903667317
Low	0.0434051066341271	0.0099813681260145	0	0.0640389067188305	0	0.214448018499689	0.027439116334065	0.0378935154760881	0.003	0	0	0.0814300721128892	0	0.029762473394373	0.178689495640527	0.0935167308867797	0.0146855123001084	0.00705513750176738	0.061913367867485	0	0	0.0226788586965731
Low	0.0472840192591329	0.0131501787454035	0.00948471269921257	0.0479888543636342	0	0.100451695071364	0	0.0206021852265933	0.003	0	0	0.0686610854720004	0	0.181594909407446	0.0635096775273338	0.078143965457428	0	0.0351390001560079	0.133854095754632	0.055860658605305	0	0.0227205408629537
Low	0.0365739213584503	0	0.0293093133648685	0.0313203204005835	0	0.367284668125935	0.00312027152330355	0	0.0262127131752622	0	0	0.0309910025500378	0.00268975050415034	0.0293930373288633	0.0820663286185296	0.188931169079042	0.117672687241359	0	0.0544348167296155	0	0	0
Low	0.0273373167116442	0	0	0.0340387567863269	0	0.332217886203265	0	0.113325636294361	0.003	0	0.00441634673084714	0.0113662409413691	0.0154324749256208	0.16452605876612	0.109975908934153	0.0106466532921031	0.0134505558295651	0	0	0.0696381446304563	0	0
Low	0.0463104425761148	0	0	0.0523051975847075	0	0.0706082754775675	0	0.00542949559722804	0.003	0	0	0.121624029800153	0	0.146938265568029	0.115452284430022	0.125866095421742	0.111843220323412	0	0.0907149206389912	0	0	0
Low	0.00582679582464891	0.00168322003967158	0	0.0506075549884451	0	0.243112686554185	0	0	0.003	0	0.0172981615818556	0	0	0.151036711200567	0.0274395410983162	0.0904051013744225	0.00660143745441356	0.0274281948032583	0	0.155803032647114	0	0.0328201981509554
Low	0	0	0.0382754880031186	0.114874910979886	0	0.0563056688407413	0.186430253206455	0.0483057569863361	0.0321675235978004	0	0.0927076875392181	0	0	0.0844469450042854	0.10886535138806	0.102893880291126	0	0.0414367505496151	0	0.0666023799298966	0	0.0266874036834618
Low	0.0214472718492252	0	0	0.256893094296525	0	0.165412050667003	0.0137645605687203	0.0474999888988939	0.003	0	0	0.0360379032624134	0.0210283614172036	0.0370592323346294	0.101329051935976	0.13178711035066	0.0151695342293116	0	0.0232933090834907	0	0	0
Low	0.0663112263564073	0	0	0.0567654240039288	0	0.196250845718169	0	0.00074895109055502	0.0897750531879075	0	0	0.0479380421185132	0	0.141117003705519	0.162297805481801	0.180369338652709	0	0	0.0584263096844904	0	0	0
Low	0.0615839779464361	0	0.0148610049354498	0.135564244593261	0	0.272725260373313	0.00670759354935331	0.00542404707116226	0.0424278318208681	0	0	0.0377457001502547	0.0071611087230358	0	0.0490692213211653	0.180031459425343	0.0329349359912934	0.02294487950858	0.130818734590485	0	0	0
Low	0.0761741891201724	0.116206836609515	0	0.144152873620128	0	0.146335503599481	0.0148639098401263	0.00708952876144885	0.003	0	0	0.0153426252994127	0.00818520042109317	0.0840187341961626	0.0714911584321547	0.168094213748901	0.00142932342461502	0.00226082937444707	0.0330714950805926	0	0	0
Low	0.0852313229335143	0	0.0575757218183724	0.194697168785755	0	0.12162440353431	0.0310078622436421	0.0177120102909781	0.0851623144159465	0	0	0.0300191937043554	0.0127829990478557	0.0811974230114546	0.053074828369786	0.091923094477095	0.0210491736903286	0	0.116942483676607	0	0	0
Low	0.0240436255093972	0	0.244139971658413	0.013214679807899	0	0.354449907531704	0	0	0.0838866979101814	0	0	0.0381254779880349	0	0	0.13	0.105532797404955	0	0.0248946225720043	0.0625042134028409	0	0	0.0215605066622356
Low	0	0.0385360333372731	0.0396560306385304	0.0358839744390763	0	0.297348175380648	0.0209297815078945	0.045417565842058	0.0114673868341712	0	0	0.0804684191493379	0	0.131291287397794	0.0610559167306865	0.068333939797381	0	0.0412054542630977	0.0697475972598005	0	0	0.0586584374222509
Low	0.0292890423971865	0	0.0312402098192593	0.252934900959698	0	0	0.190981292870744	0.0380966799477689	0.0671361602960441	0	0.0904185299732263	0	0.000785777369700178	0.0506554633708946	0.0447134752033931	0.0579753402965691	0	0.0988196388303421	0.0383488363563245	0	0	0.00860465230884952
Low	0.0467566609761838	0	0	0.0606666882688449	0	0.11026710943088	0.207683072693083	0.0427247604598869	0	0	0.0316436594902454	0.022024635775907	0	0.187423804853993	0.0677923396168018	0.182722304111923	0.0127663637564509	0	0	0.0275286005658005	0	0
Low	0.0818587232284968	0	0.0312590754700508	0	0	0.284464816130486	0.0154715049258032	0.00367832795040823	0.0674633916093795	0	0.139558054928935	0.0350990214343074	0	0.165719886906214	0.12	0.110782388473275	0	0.00962436648944542	0	0.023074270465356	0	0.0266830491137985
Low	0.0332181619647255	0	0.0095943293029248	0.0328367300666996	0	0.21435893750712	0	0.0159980961906892	0.0704266071297274	0	0.00321108866917963	0.0127342348917055	0	0.28460998761374	0.0424716349604658	0.173570320823013	0.0013796746520187	0	0.100902614575692	0	0	0.00468758165229842
Low	0.0124403481901509	0	0	0.034881833957597	0	0.0567504522505332	0	0	0.0230771732374665	0.00439942443334026	0	0.0269928228678921	0	0.564416841513736	0.12	0.152592706096041	0	0	0.107570541902986	0	0	0
Low	0.0428247462850982	0	0.0580115792696106	0	0	0.160013448500848	0.0120690237265998	0	0.0127921790901628	0.010455183901574	0.00381567744181943	0.00326631072301625	0.0151930991760026	0.231509818130993	0.0826509560251438	0.132930859624251	0.00197508315915759	0	0.0434452088289849	0.0987870557550805	0	0.090259770361657
Low	0.18699157974566	0	0.0353935326517864	0.142967618277534	0	0.188782673379523	0.00805818799732479	0.0853882118741502	0.0852058456874332	0	0	0.066427042567464	0.0127308494472137	0.0517117377860769	0.0616901940985537	0.0472126225894503	0.00176039174777309	0.00059311337258326	0.0250863987774735	0	0	0
Low	0.0793031693395503	0	0.0645617695960116	0.130024419544091	0	0.0622628264295366	0.00348568681852506	0.0573447134572928	0.003	0.0119935469067659	0	0.0736098906890867	0.0171594303268352	0.0655602306604323	0.0927473185861498	0.155026661104735	0.0656152204531657	0	0.0236763663085202	0	0	0.00481059021441181
Low	0.0724268018449837	0	0.00769009245175442	0.132103047435942	0	0.304248246402473	0	0.0371183021972317	0.0485898021576212	0	0	0.0739635831414387	0.0360132107045031	0	0.0813145269361271	0.140367494600157	0.00927138059782899	0	0.0555260181134811	0	0.00136749341645742	0
Low	0.0151725296229461	0	0	0.0716343696978732	0	0.212784026107696	0.033720871303142	0.0471799494417367	0.0471374689568512	0	0.0199861667624428	0.00666925000089156	0	0.160611445175915	0.0644225826837359	0.13071187166155	0	0	0	0.189886174293459	0	8.32942917605964e-05
Low	0.00468707711991155	0	0.0641146911070682	0.359040464293642	0	0.0225485158561028	0.140058752928896	0.0144655301373738	0.0432330086173714	0	0	0.023002606362583	0	0.12509716877652	0.0813964754169599	0.0940791733943568	0.00406783290963577	0	0.0242087030795789	0	0	0
Low	0.00297900487620335	0	0.267886692057906	0.20986495980471	0	0.128994485806474	0.0393276850196802	0	0.0417705014906027	0	0	0.0236642829143427	0.0116424668542416	0	0.13	0.0526573311861404	0	0.0064740988658604	0.184286309384882	0	0	0.00148392094388504
Low	0.127002558226377	0	0	0.0130380287298776	0	0.282725983374688	0	0.0234319789353517	0.0617922634023517	0	0.041869337835853	0	0	0.0754376521471917	0.12	0.155317771303537	0	0.0841627552127594	0	0.089807193550155	0.0159714172433282	0.0162506843324244
Low	0.00993750785516018	0	0.095752684535338	0.160024868723948	0	0.230073383879713	0.0858210183274544	0.0788968547177922	0.003	0.00582021031098243	0	0	0	0.0761160145713584	0.0515422115910487	0.0760891078938358	0.0124343252736873	0	0.00695701431594306	0	0	0
Low	0.132816620364853	0.0218451664232555	0.0163326175807094	0.122144737980062	0	0.252458405476715	0.0385575088823315	0	0.0504115186243782	0	0	0.0267097768872425	0.0354753655450025	0	0.12	0.191259097897951	0.002352994718782	0	0.0775772353024166	0	0	3.59398882540281e-05
Low	0.150915430672379	0.174380095277459	0.0998414346240954	0.158188682297017	0	0.0742741262675067	0.0269212549547166	0.0705559203634908	0.003	0	0.00230573055088842	0	0	0.0505597593212674	0.13	0.0310083682411051	0	0.0195440473859135	0	0.0150735510252552	0	0
Low	0.0575049704631812	0	0.0993160574670782	0.205471330399966	0	0.124060401782441	0	0.0324041388315055	0.055746340390458	0	0	0.0854599335942747	0.0243548780031186	0.0295308729867874	0.109409826498772	0.0931188883692599	0.0186934630717867	0	0.0649288981413702	0	0	0
Low	0.0333821652886553	0	0.00180341108919292	0.0680994729955627	0	0.210673698699076	0	0	0.003	0	0	0.0588866487176991	0.000351204763745032	0.115915069113179	0.0291670277698197	0.160795062538987	0.0271681361162551	0.00161538999035313	0.175421237694121	0	0	0
Low	0.0443235394213194	0.00851365244059886	0.0610511616213927	0.249721507986466	0	0.165983729215259	0.0225738974195434	0.027062959318934	0.0683964967130981	0	0	0.0128407766600489	0.00570816767269167	0.013171465178781	0.0888020441139217	0.120729667327623	0.0430738298979171	0	0.0669060138126022	0	0.00114109119980287	0
Low	0.0828310556177796	0	0.0121421498115156	0.0727266850726973	0	0.110961404720714	0.109650482566806	0.0309570102387195	0.0649247925247171	0	0.00486294700955637	0.0390427508002647	0	0.1318205983219	0.0311935455542885	0.0495696632553433	0	0.023109729774514	0	0.231488449824418	0	0.00471873490676587
Low	0.187596619687436	0	0	0.0871783888530966	0	0.108952650248432	0	0.0378362221904694	0.077853177272728	0	0	0	0	0.218142298667781	0.084876945200066	0.119991880474374	0	0	0	0.0775718174056172	0	0
Low	0	0.0130663484823913	0	0.225509551443271	0	0.0178630224952477	0.173083223125872	0.044209093606455	0.00967921993470851	0.0214056858317387	0	0.00852700353934619	0	0.112592690873389	0.0991884792576362	0.1555220601158	0.0711214774009405	0	0.041787657268493	0	0.00501339627508948	0.00143109034962198
Low	0.0818916922918044	0	0.0542989493612079	0.0879829270385206	0	0.115814231569734	0.0073316455509179	0.054799599722851	0.0215718964339513	0	0	0.0426242136578926	0.00455286914663829	0.203180803823459	0.0426632960737358	0.252998734064668	0	0.0133987064559936	0.0168904348086257	0	0	0
Low	0.298685782476499	0	0.130197647447435	0.0530254897657555	0	0.13739235239259	0	0.00599762986026247	0.0648727865160937	0	0	0.0683241483490373	0	0.115402495725964	0.12	0.0656067081839754	0	0	0.031563720044159	0	0	0
Low	0	0	0	0.127537078613104	0	0.223429624455381	0	0	0.0674471576770854	0	0	0.0554888204543749	0.0689495244145419	0.021993832615624	0.12	0.253265230630449	0.0575233097929069	0.0236552222257239	0.0127232818589386	0.0439424647501489	0	0.00254530028790754
Low	0	0.0489609757516322	0.127481842244914	0.0690718653899503	0	0.139385175230961	0	0.0425058353365413	0.0230576461903613	0	0	0.0761397052260394	0.0291771434153642	0.156218928523814	0.111714030430538	0.0712684846621703	0.049389341376586	0	0.0420268652280449	0.0136021609930826	0	0
Low	0.0152769755595094	0	0.0197301668272985	0.159412084314838	0	0.0320520650620324	0.0979496916780547	0.0699126147686209	0.003	0.0608785792322312	0	0.0425582580694437	0	0.0421635065352242	0.0888233562188498	0.0866455473402374	0	0.0893847799253574	0.0234174994069084	0	0	0.0230204712676001
Low	0.017141310694063	0	0.0722396603000097	0.211628879822815	0	0.0296929136029535	0.164336701935366	0.0686607313804558	0.0603132777392081	0.0365339496152136	0	0	0	0.125915442229365	0.0451647081156097	0.0946045740159269	0	0.0349663095598955	0.027864017049189	0	0.00124533952966396	0.00969218441026566
Low	0.0238379389145214	0	0.0332811293388034	0.0683406039251926	0	0.139562621294783	0.0294507564088258	0	0	0	0.0235099684304467	0	0.125935618538271	0.00514059564299759	0.13	0.16976301093531	0	0.0214424833603341	0	0.0131983856227247	0.279197682562422	0.0436331165769091
Low	0.0931457316471241	0	0.182863036361747	0.04465377562573	0	0.311584827924425	0.00342440309860923	0.0395728216022076	0.0675871060440666	0	0	0.0330676627450263	0.00646073834401588	0.0690006022999832	0.12	0.0344941270078616	0.039049219136125	0.0212228652301088	0.0197683964534293	0	0	0
Low	0.0999593458633409	0	0.00185183577003338	0	0	0.0282274709709153	0	0.0318489380103024	0.003	0	0.132320204901761	0	0	0.352923165402202	0.12	0	0	0	0	0.209429175849263	0	0
Low	0.00231556456006525	0	0	0.127053755859236	0	0.108830937111278	0.055498749270372	0.0839211960528398	0.0374639319645423	0	0	0.0505951169230945	0.0153107832536273	0.186055872000379	0.083592474490496	0.177819246655279	0.0299191583650341	0	0	0.0295656688855675	0.0120575446081906	0
Low	0.0423083285087365	0.0485709014430714	0.00980170092053517	0.150819450435289	0	0.00412998045997109	0.0528392485801333	0.0508837429659322	0.003	0	0	0.0243728661615943	0.00368220515981613	0.114203573344741	0.0659439712197647	0.188148731609026	0.040935480052007	0	0.0551404905053812	0	0.00759664937580836	0.00576189154010013
Low	0.0858699067585549	0	0.306434492282279	0.12462549334234	0	0.194709799207409	0	0	0.003	0	0	0.0292891612968351	0.00849800038081386	0.0119121497724596	0.13	0.00229830819257062	0.0114399365774277	0.0533605217985498	0	0.024344901017168	0	0.0374832439928704
Low	0.40509343582544	0	0.0557707596882447	0.0288914419754568	0	0.154863893509363	0	0.0523953152065174	0.003	0	0	0.0217674350573594	0	0.0769986449280621	0.12	0.041756303562866	0	0.0245640689634069	0.0269314225577375	0	0	0.000202837092726648
Low	0.0996326216515853	0	0.041120972655451	0.128807420604392	0	0.152416819132035	0.00891031920025769	0.0430257110505772	0.0324016703002733	0	0	0.0173608195362748	0.0485452357439866	0.0819730406267534	0.0628821514249059	0.125587369883734	0.0275933338264962	0	0.129742514363278	0	0	0
Low	0.00682818252941422	0.00996001578942367	0.0973096595227103	0.131435084660622	0	0.263296429885758	0.0175855244562924	0.0666998350642858	0.0434222331350528	0	0.00172243299570076	0.007117648542631	0.0110966411756868	0.102666768195299	0.106477645644821	0	0.0669923966543346	0.0102131352989653	0	0.0571763664490025	0	0
Low	0.0596747782283075	0.0360642585277965	0.0693755781290893	0.123428968338026	0	0.0895556493905214	0.128542767240511	0.0849337659436681	0.0274147417446384	0	0	0.00815793739839009	0	0.109262290740833	0.11829319877897	0.117773747024012	0	0.00585825722323721	0.0193848890354303	0	0.00227917225656969	0
Low	0.0910080800170536	0.0897286326871559	0	0.102120447462478	0	0.173328969983176	0.00847761946933	0	0.003	0	0	0.103572880905538	0.00637914000463578	0.039721414670455	0.0620252874953584	0.044980837383973	0.00748941386607436	0	0.133391620865735	0	0	0.00221593143480635
Low	0	0	0.031579821666933	0.494606000628003	0	0.0585878854699645	0.0302009527733097	0.0247258298151606	0.0594476172024805	0	0	0.0497890352960015	0.00888091968934318	0.00131624534931938	0.100649852377218	0.128803639232487	0.00685127685733496	0	0.00456092364244366	0	0	0
Low	0.022607572130121	0	0	0.0672764767068761	0	0.0925038411386279	0.00252334110998415	0	0.0652984346383592	0	0	0.029610821997542	0	0.412342305182782	0.12	0.155688119053049	0.00686487459711659	0	0.125053635410129	0	0	0
Low	0.116025577709308	0	0.0978826995096473	0.000695678581938981	0	0.359485308037677	0.0563459206228953	0.0694996010168556	0.0475798585690503	0	0	0.00276389729011787	0	0.112206671176906	0.0464363807271886	0.0335709343256856	0.0227451767370753	0.0204014631702522	0.0143608325254019	0	0	0
Low	0.325451445499356	0.206504540614034	0	0.0897749689673805	0	0.100155172324229	0.0142642364836522	0.000328628091711564	0.003	0	0	0.0137749549310627	0.0026405792271364	0.0695156951649364	0.13	0.0227604515815816	0	0	0.0090605974045947	0	0	0
Low	0.0272669009779694	0	0	0.2705702320586	0	0.127533372296279	0.188824999647254	0.0123569617492523	0.0121187066096089	0.0149016621322914	0.0362783685965638	0	0	0.0674064428599603	0.121586895140079	0.0686272345328411	0	0	0.013484456834884	0	0.00807188434652205	0.0309718822178955
Low	0.0479045293848761	0	0.0622804954090887	0.106413678261895	0	0.266419639488851	0.015330370722941	0.0701142260887583	0.0792717293174847	0	0	0.0771620470012827	0	0.0210914443654472	0.0556326020740633	0.0827546002057488	0.0496683770995814	0	0.0407305130057439	0	0	0.0252257475742376
Low	0.0904256195390894	0	0.00736778882597202	0.201526828783411	0	0.11852050256823	0.0691349026206013	0.018622976407445	0.003	0	0	0.0397014072547784	0.00584346058292379	0.101701459195707	0.12	0.0954350325080728	0.0373759617867561	0.0130913353601747	0	0.0432510974275127	0	0
Low	0.129263447798144	0	0.0197968556461399	0.122664525289303	0	0.133802845299899	0.047439208907024	0.0109650250150991	0.003	0	0	0.0726367809935112	0.00694749650992941	0.0271671423717546	0.102411819351325	0.0812725455292629	0.000520343366670894	0.0112380333743089	0.137851845322199	0	0	0
Low	0.042585869154595	0	0.140914338001902	0.112907602649208	0	0.205717935173189	0.0696888064424795	0.0381538103137114	0.0383203940765059	0	0	0.0193748488133965	0	0.161709642738054	0.0522255628869001	0.109295136952734	0.00269653756409201	0.00640951523323298	0	0	0	0
Low	0.107014105674388	0	0.0063845577628752	0	0	0.180931287088563	0	0.0169563772329844	0.0503822556630301	0	0.00216245159718045	0.0307336791956982	0	0.261107966890791	0.0686790094444494	0.0503747919884959	0	0.00160398768315184	0	0.223669529778393	0	0
Low	0.000780233220145773	0	0.110364374393852	0.330915206701945	0	0	0.205365568578396	0.0121008111600036	0.0364201623777551	0.0353657242058608	0	0.0122867440550281	0	0	0.156286271143982	0.0625852854325027	0.00464352062494242	0.00305829029082424	0.0244705371601369	0	0	0.00535727065462563
Low	0.00547686984820473	0.00100003664423368	0.0398941412244253	0.0522692798869634	0	0.175918643024025	0	0.00674541074770784	0.0512521872972685	0	0	0.132403241593486	0	0.177212168783848	0.12	0.096290046300309	0	0	0.215257440449552	0	0	0.0251771370336706
Low	0	0	0.0503423523029607	0.0686894625886133	0	0.276510922628562	0.0978701828215981	0.00330665394235493	0.00463272395208515	0	0	0.0244259061237894	0.00549133732052359	0.156969423573669	0.0715160819967256	0.11167718469006	0.0640519836953289	0	0.0173243345219901	0	0.0304508705504164	0.0167405792913227
Low	0.00154542899424374	0	0.0358544110962408	0.0576489395864618	0	0.21203092336663	0.251022265397641	0.000321925541964867	0	0	0.0866146063118241	0	0	0.133476014316995	0.149964638685398	0	0.0117834965513088	0	0	0.0569516789811222	0.00278567117016999	0
Low	0.0166599684052933	0	0	0.0016142395849453	0	0.082561100900668	0.0539569332804299	0.0497537705666171	0	0	0.090220529477711	0	0	0.489174921835551	0.210493327501394	0	0	0	0	0.00556520844738997	0	0
Low	0.185890949336185	0.0120528069241022	0	0.0941437449039677	0	0.229153953312872	0	1.59650468282244e-05	0.003	0	0	0.0220644134900479	0.0150942481036378	0.0943375671599487	0.078261463870919	0.0876883913010539	0.0240665217441123	0	0.0546879766186888	0.00671929059950121	0	0
Low	0.0866518057200237	0	0.0299492585704206	0.126869242938328	0	0.254421712108733	0.0672508210018659	0.0727543650964428	0.034776766868511	0	0.00284355294676614	0.0155425722930372	0	0.156556690483878	0.0765457535398125	0.0526357428980435	0.00478944664061743	0.00836318727622494	0	0.0100490816172956	0	0
Low	0.0418240716099875	0	0.0115973267780003	0.170342627231471	0	0.201827122343711	0.0316840419182804	0.0374108900888882	0.0776971450114533	0	0	0.0448706637602128	0.0622753179691907	0	0.075187406321233	0.136051744107212	0.0125626186242955	0.0138564295571905	0.0828125946788737	0	0	0
Low	0	0.00473249063078347	0.0520718921295563	0.0899462828069874	0	0.157474766987065	0.0439906814312981	0.010942445417983	0.0834301029391649	0	0	0.0739711422330869	0	0.194204	0.0780083383822637	0.168428696042812	0.0329024536807098	0	0.00114688147896376	0	0	0.00874947163632578
Low	0.0869664157595433	0	0.127392340516564	0.0733384911152254	0	0.508701902876981	0.0166834012006704	0	0.0202360162137217	0	0	0	0.0177668877857962	0	0.064015451006382	0.053359416743393	0.00064073057992959	0	0	0.0308989462017933	0	0
Low	0.173555138277107	0	0.0433317163647772	0.0736161926075317	0	0.202086495057715	0.0246795805373576	0.0311849932610407	0.003	0	0	0.0295450173761832	0.00642653623343114	0.00119649373331065	0.0493784105597123	0.102167413299152	0.0195808084892755	0	0.0876307411344542	0	0	0
Low	0.101642484370573	0.0890479669665753	0.0681681761988318	0.080353559343024	0	0.260815078857933	0	0.0249950581194607	0.0787769517659667	0	0	0.0414078021380187	0.00538120650939129	0.0310775798750699	0.0679502465283756	0.091044959559469	0	0.0193705465522205	0.0399683832150902	0	0	0
Low	0.300900208959012	0.0719381907756775	0	0.0779891321523172	0.0125376138183738	0.194021551594484	0.00625914910620365	0	0.003	0	0	0.0206492863523902	0.00988885929964601	0.0421678078881716	0.13	0.0460088405703127	0	0.0446920985442246	0.0358991776763138	0	0	0
Low	0.0302938257111539	0	0.0501030536185	0.0566078499471591	0	0.188036968385509	0.0832384211944339	0.0547046779662761	0.003	0	0	0.0104033820775578	0	0.213173616035782	0.0910922963985252	0.0982930923218345	0.00365299974839971	0	0.00367797616472933	0	0	0.0137571801197227
Low	0.0576171592236742	0	0	0.0481569554021169	0	0.170976084132259	0.0248419891408725	0.0380755027580546	0.0251172433626785	0	0.00986590646724824	0	0	0.420316385746365	0.0593850779769303	0.106447694532134	0	0	0.0374809194096601	0.00171908184800545	0	0
Low	0.0758905981002691	0	0	0.0691116071539989	0	0.293652643418188	0.0609160545550811	0	0.003	0.0261965851729776	0	0.0218747051651353	0	0.132726263725661	0.12	0.161011115751133	0	0.000320609988785957	0	0.0174609443057221	0	0.0137190848959277
Low	0.143490893398726	0.128553038848102	0.0344226226142304	0.112301374293583	0	0.0139628116645027	0.0133177615853462	0.0277080128201786	0.003	0.00787472771823781	0	0.0454128600105794	0	0.0749269210179128	0.12	0.115663366742566	0.0238005599057482	0.0355797720485943	0.0674732685298233	0	0	0
Low	0.0575181935427353	0	0	0.126088431151026	0	0.202371176133357	0	0.0469851627299896	0	0.0568363914377366	0	0.0914871787543843	0	0	0.0699062634955829	0.228933613334087	0.0206530327335589	0	0.0973049979463485	0	0	0.00191555874119431
Low	0.101927402440801	0	0.0448833131362978	0.118286033917338	0	0.292207395452607	0.0190078360186058	0.0046542843452048	0.0737354641781645	0	0	0.013288130273672	0.00349347140472507	0	0.101909976970491	0.143676823450173	0	0.0156259609853014	0.0673039074266189	0	0	0
Low	0.170528908427875	0.115583084292279	0.0225459704975685	0.164400103423894	0.0162747994574863	0.11914783682587	0	0.0183247229235407	0.003	0	0	0.0661843662995888	0.00758268060049731	0.0427282143863811	0.13	0.0375286128550967	8.17708014434303e-05	0	0	0.00193037944312292	0	0
Low	0	0	0.10651946724842	0.175713022873581	0	0.126247471132327	0.109457504787658	0.0445855011889787	0.003	0	0.00516742370574583	0.0151788522877721	0.000782179407390764	0.0604712534721479	0.12	0.120081517373279	0.0457775516348864	0	0.0109218072224468	0	0	0
Low	0	0.179348060752669	0.00155278853106864	0.20754825543158	0	0.155819481724194	0	0.00403268657856783	0.003	0	0	0.0638702592851844	0.00851712643568299	0.0785275438606757	0.12	0.0443469154411158	0.00620780446335401	0	0.0540738776410095	0	0	0
Low	0.0908071443094921	0	0.0975187024193683	0.231028189930073	0	0	0.00707049624486198	0.0286270355079195	0.0865065251695258	0	0	0.0257311579493137	0	0.229830279921998	0.0649439658549612	0.0949018631132319	0	0	0	0.043034639579254	0	0
Low	0	0.0108568697517679	0	0.127726063858264	0	0.280242019038682	0.0973910922121928	0	0.003	0	0	0.10793154015959	0.00924340100945538	0.0883624383598271	0.058784804552491	0.0854199981598929	0.010801823384436	0	0	0	0	0
Low	0.112451837713505	0	0.0370550164589245	0.306576319731935	0	0.0781263280032482	0	0.0519776752717852	0.0650030604513952	0	0	0.0418665307958413	0.0267279641030504	0.154483910536258	0.0981119543230052	0	0.00768317780161892	0	0	0.00364479855997576	0.0162914262494573	0
Low	0.0204794375370783	0	0.067601662459199	0.144204491199212	0	0.2005653636573	0.0446308748559441	0.0349322639904591	0.0879417463007063	0.0368818731942932	0	0	0	0.0422418087413803	0.057046390926992	0.101080598084932	0.0277247047661564	0.0781710160105712	0	0.0564977682757766	0	0
Low	0.091153567703778	0	0	0.149705481125579	0	0.207679349009883	0.0233954637329014	0	0.0514569956575321	0	0	0.0182466007630943	0.0211639502062871	0	0.027733542594398	0.213560864735072	0.0554102482997631	0.030867307543368	0.109626628628344	0	0	0
Low	0.141536875317359	0	0.0254049703106698	0.0762708696939689	0	0.148878332551527	0.0293192099294645	0.0663367906917134	0.047654804945662	0	0.0013981915827292	0.00404356561878384	0	0.287645427534045	0.13	0.0881638160129462	0	0.0361712335724672	0.00585182200626789	0	0	0.000892440773374701
Low	0.0680346547014748	0	0.00849990457705426	0.227732897915332	0	0.00337272199150136	0.159450341734212	0.0520201651630338	0	0	0.100375811331581	0	0.0356444278885549	0.046629723875289	0.0846610121380869	0.156368414252734	0.0257105871934321	0	0	0.0219195509635212	0.00957978627419327	0
Low	0	0.339303190681938	0.174257190767508	0.0498686276682137	0	0.0293588540032791	0.0284760863894815	0.0446983448415149	0.0332007533781212	0	0	0	0	0.0327536881101772	0.12	0.11151392062846	0	0.12155126913169	0.0295070155490682	0	0.00126098978476787	0.00425006906577999
Low	0.0684174688610453	0	0.243045190407129	0	0	0.276426276245497	0.00849965530172305	0.0782454472104632	0.041255470513794	0	0	0.0361614354396402	0	0.151227472420249	0.0290903240429821	0	0.0351788093743023	0.0324524501831741	0	0	0	0
High	0.00792927534607483	0	0	0.143638145742371	0	0.122532109043408	0.122820841106261	0.0369587612344867	0.0153500900053616	0	0.00526868562768471	0.059152557453254	0.0163077519625013	0.141887889463569	0.104203334997211	0.148626734560004	0.0265834018086582	0	0.0415450841602103	0	0	0.00719533748894477
High	0.0316307729552898	0	0.0832427543932755	0.0976952263005279	0	0.168491767745986	0.103611214574878	0.00692693063230918	0.0736350752256266	0	0.0088420549674474	0	0.00160569805919614	0.0609376672322233	0.0560018001238249	0.16504444613915	0.0673100157041951	0	0.051580560702933	0	0.0234440152431369	0
High	0.0260990051298238	0	0.133115870737847	0.0309518021669412	0	0.25560452916435	0.0551400620696461	0.0115335887636979	0.0428243078721552	0	0.0488200792450415	0	0.00708208732370368	0.0106685751502873	0.0320750779263566	0.171277502318011	0.100047487972711	0.0163474914666448	0	0.0280385932391852	0.0303739394535968	0
High	0.0842475409573964	0	0.0420593354021207	0.143702066534873	0	0.199482178743902	0.0364301628071102	0	0.086351167538692	0	0.0129011986699256	0	0.0116893885472717	0.0458656363479533	0.0597997224183835	0.160583959951555	0.00864316100171172	0	0.0955916727943639	0	0	0.0126528082847412
High	0.0227019299675538	0	0.0269442058746677	0.134696652992266	0	0.113395173439803	0.0607820689308231	0.0280338640244324	0.114387702241475	0.000672498399555238	0.00460378174983497	0.00264158410345529	0.0351147532067964	0.0285436258165885	0.123004625702452	0.10369415500857	0.190016932935844	0	0.0106115020560968	0	0.000154943549786334	0
High	0.066752194045105	0	0	0.144522121568558	0	0.0961120001995094	0.0655922899297779	0.0247677657482175	0.089086790748794	0	0.0105724574477079	0.00486590119030835	0.0122357253262348	0.067355059319339	0.124963864762915	0.0794460883073502	0.0421371415643496	0.0169722337474172	0.137066825685435	0	0	0.0175515404089817
High	0.0523091667172346	0	0.0408248972369133	0.101360133455273	0	0.158797223163337	0	0.0721789780721022	0.044052271541845	0	0	0.0527818112599272	0	0.13588997057571	0.124356882711263	0.100184670830769	0.0459882988972954	0.0013058014517339	0	0.0699698940865952	0	0
High	0.0481287716213858	0	0.00930749599032103	0.248844954530348	0	0.0109691231339943	0.121409323893057	0.0516182141732833	0.0478533836270366	0.00639450319342007	0.0028134180480621	0.0191160868611607	0	0.0714622739413791	0.0745820627338353	0.0960776362691613	0	0.0330993151023681	0	0.123289300623328	0.0191739323949997	0.01586020386286
High	0.0458867106678705	0	0.0154669399886237	0.0311395898208825	0	0.275296542954068	0.0248295223906595	0	0.0514141450746416	0	0.0276129772635282	0	0.0426945170215431	0.205651162186942	0.0941349362724711	0.0698224961992794	0.0295615433813891	0.0279724854527736	0.0348414359719161	0.011532027522092	0	0.0121429678313195
High	0.0329143674274255	0	0	0	0	0.165355616685898	0	0	0.000900499810514197	0	0.0271973042883299	0.0676648764646239	0	0.0883503110899996	0.0896565705492868	0.238614320407244	0.0116463086785005	0.0109868553053857	0.0845465508179562	0	0.0291002002152799	0.153066218259556
High	0.0860802975779922	0	0.0543101161827895	0.140332794445167	0	0.071143212209881	0.115399766127412	0.0202988556416492	0	0	0.0778596523074431	0	0.00586201000046567	0.128028821936033	0.12333790914809	0.111738059589294	0.00980047887052153	0	0.031446186648681	0	0	0.0243618393145806
High	0.0686667488521742	0	0.0105995691077163	0.025628549425842	0	0.432457527129673	0.0454636759207477	0	0.0587904232440915	0	0.0731920788978475	0	0.00377921370403719	0.138118568527408	0.065190975898313	0.0609177684918749	0	0	0	0.0171949008002755	0	0
High	0.00314832212418688	0	0.123361254648427	0.0071615498636181	0	0.102927005099718	0.0743348840751735	0	0.0411252975649274	0	0.0343330789299127	0	0	0.299238686763773	0.102949216463568	0.13971916321251	0.0112795277124683	0	0	0.0461415616407493	0	0.0142804519009679
High	0.0638752588065254	0	0.0267337702680452	0.0384173644619757	0	0.122904557847122	0	0.0126705686940392	0.15334795163356	0	0	0.0544813756846778	0.00217392041118885	0.0362383277995389	0.180406586849707	0.0724913721243209	0.0909363689203831	0	0.132335726545114	0	0	0.0129868499538023
High	0.0416158567305122	0	0.0358902545830189	0.00515780002015282	0	0.297362850988356	0	0	0.12509506946989	0	0	0.105824459705403	0.00308920180676286	0.11349877012471	0.0931773766766728	0.0727170704630296	0.0124062914521001	0	0.0905720190952204	0	0	0.00359297888417179
High	0.0153799618395945	0	0.145907550723822	0.129502050602289	0	0.0282396952398324	0.141803123350007	0	0.0138290279580499	0	0.00504563976671549	0.0221939450925202	0	0.00179497876346095	0.212725393457312	0.18318002885036	0.0477601925898335	0.0239474584025181	0.0233419671414456	0	0	0.00534898622223831
High	0.0665551526475706	0	0.0400066955405398	0.0423611873529145	0	0.274807535898552	0	0.00781355633966412	0.137859892765186	0	0	0.0533589038082776	0	0.06890358997746	0.0715863012617956	0.158459105436086	0.0199953112722418	0	0.0432657060004997	0	0	0.0150270616992117
High	0.0831360117738471	0	0	0	0	0.263717884284992	0.0191959798624125	0.0201760767589617	0.0120266959017001	0	0.045000185012992	0	0	0.107469094062783	0.0810480013119377	0.176063892464166	0	0.00210871605905654	0	0.0850334689183155	0.0431298517680195	0.0618941418208161
High	0.0342052823433507	0	0	0.0567322983623801	0	0.378311222506848	0	0.00369635378464939	0.0106740671775913	0	0	0.115064363576913	0	0	0.057487979808118	0.226655675077322	0.00525628482761579	0	0	0.111916472535212	0	0
High	0.016716330238299	0	0	0.255033420873736	0	0.0663096190582587	0	0.0332507294758081	0.151055193017533	0	0	0.0801038290432037	0.0325226537598579	0.00657275421229578	0.0319933453848815	0.194084383184548	0.0240596781123194	0.0131556474906942	0.0951424161485649	0	0	0
High	0.00953066912935796	0	0	0.0452001325780516	0	0.213145433450252	0.0335563203705929	0.0425703125174418	0.0948572778728682	0	0	0.0198567151444691	0	0.241634081395666	0.131813015294613	0.0568877898340551	0.00100663168946414	0	0	0.0956068884328433	0.0143347322903253	0
High	0.0395093313288648	0	0	0.00445755203983267	0	0.11404960909725	0.00830024785903829	0.0552320113491223	0.0297572834232801	0.00602791187257425	0.00118969076627474	0.0158447671640517	0	0.203195456835254	0.0738828835619867	0.109328444678494	0	0.0540977031324507	0	0.237942019253878	0	0.0471850876376474
High	0.0817417976180209	0	0.0393230283587055	0.0179645121934253	0	0.34861888416035	0	0	0.0983826322078883	0	0	0.0268151836894006	0.00111727454666551	0.194366191260846	0.0567880098147429	0.0706539905445749	0	0.0280771809473659	0	0.0328588415574737	0	0.0032924731005405
High	0.113490095504967	0	0.0585701344339181	0.0953129777252617	0	0.0704201154540452	0.0248486983897656	0.063521293069376	0.0146219141958772	0	0.00638765366789178	0	0	0.301249330233435	0.114318591198271	0.127345131584275	0.00136612541907465	0	0.00854793912384149	0	0	0
High	0.0844237653638933	0	0.10021862706143	0.0783151944804896	0	0.181083661124772	0.0635250466092327	0.0436382719885063	0.0315707038395257	0	0	0.0287481999564511	0.00480699081332262	0.0753116975138569	0.112760815664971	0.137601496393275	0.00876863351662502	0	0.0492268956736486	0	0	0
High	0.0283441177945642	0	0	0.0119362354407229	0	0.289002399515464	0	0.0345682490183633	0.0773052883132972	0	0	0.0285221752247247	0	0.161375168549119	0.0243531700454344	0.137654988950683	0.00306482085739545	0.022330078809699	0	0.131609050713987	0	0.0499342567665465
High	0.0336508054031929	0	0.0178408647376356	0.0174148876107471	0	0.128663796372026	0.0126642294457461	0.0235787426980703	0.00485407264804194	0.0351971474923212	0	0	0.01317611820524	0.366374761817209	0.104530568859935	0.21871178926113	0	0	0.0148910486726142	0	0	0.00845116677608977
High	0.0935864227051427	0	0.0288314479025074	0.14423785779554	0	0.0422255985054685	0	0.0235719606598069	0.152715009514724	0	0	0.0987687385281895	0.0146693843287244	0.0105489467724338	0.0284951153333144	0.110418334570461	0.0803505913272317	0.0800719084558616	0.0689678050338991	0	0	0.0225408785666954
High	0.0107208077531562	0	0	0.0784339854868517	0	0.158252745295484	0.241130579193948	0.0384015754117291	0	0.0397721897422231	0	0.0258932597457805	0	0.0887913099856066	0.11006140169653	0.13577049119865	0.00774304400562522	0	0.0650286104844156	0	0	0
High	0.0456129748029207	0.103608467351005	0.0572136561234097	0.160083551794625	0	0.167289905038453	0	0.0494010470150448	0.0653342180392847	0	0	0.0936303844501503	0.0265600720800896	0.0177427281169384	0.0232466978395832	0.0555181169249843	0	0.0358361713358765	0.0953499776631307	0	0	0.00357203142450442
High	0.072704589535252	0	0	0.0941937995133642	0	0.087168588495763	0.181285206490353	0.0152327615514524	0.0117854946627633	0.0440359138467124	0.0214541889198915	0	0	0.0263943954446941	0.127849249279043	0.257811066999908	0.0108171846217508	0	0.0360045671871563	0	0	0.0132629934518952
High	0.0028133804400228	0.00180405120566157	0.00890865553536193	0.3154561800955	0	0	0.209090288458356	0.0136630609627782	0.0192665818584572	0	0.0292343230256262	0.0102038219808751	0	0.0883569892118669	0.142323492885628	0.0827198124388471	0.0388811620234931	0.000995658496600885	0.0234082414380287	0	0.0078725527718073	0.00500174717108948
High	0.0609998360399353	0	0.161150076395719	0.0636714548436941	0	0.143436887744561	0	0.110844432578458	0.059165458964265	0	0	0.0717083036431863	0	0.00147566164682792	0.102835456079606	0.0771518187442822	0.0772651527747181	0	0.0546735648165695	0	0	0.0156218957281769
High	0.0468599893908928	0	0.0349119359133679	0.0339941814591458	0	0.152671130978286	0.0566910541617825	0.00193626519914919	0	0	0.0652043306352366	0	0	0.116376654444248	0.0624969083683947	0.190053058825239	0.00384704513747603	0	0	0.087240232006682	0.0583230678669345	0.0893941456131657
High	0.00927776909112128	0	0.0167622163600438	0.0741377387871642	0	0.143197926968154	0.0886768272095423	0	0.00651595608556342	0	0.0280002232775848	0	0.0671770254186058	0.0740775555987038	0.0460868359964156	0.262562179263484	0.0712064464060088	0	0.0222008931809432	0	0.0749613983046085	0.0151590080520564
High	0.0372766125508681	0	0.0221442963311084	0.0186600609499453	0	0.302251613221632	0.126507980651298	0.0384582321406117	0.0415557298818002	0	0.0593111753666748	0	0.000681046205883286	0.0788385609504895	0.0801081271611777	0.0968062624797389	0.0158839827760446	0.0311791117835355	0.0503372075491915	0	0	0
High	0.0419770518039417	0	0.0421163749930841	0.0566983338616502	0	0.149471813067923	0.0338831777345216	0.00601888177276289	0.0422065498001634	0	0	0.0192239597620067	0	0.204731432920208	0.0833651080718595	0.134808557140311	0	0	0	0.0980344098266758	0	0.0874643492448927
High	0.0237062030678227	0	0.17981080684764	0.252586484093762	0	0.107954528045088	0.0566578258947244	0.0738896100102881	0.0975410687810516	0	0	0.0156983010858158	0.0126638928421311	0.0250103781177666	0.0840000043072273	0.024320953513161	0.00727101597465059	0.0127047925601362	0	0.019996225949455	0.00618790890927914	0
High	0.047326542632681	0	0.0104253608703347	0.0864985944506989	0	0.173245855425545	0.0408899211266942	0.000197762388780725	0.0888637284851562	0	0.0333843769804055	0.0258422906367701	0.00292489239401415	0.117486937310833	0.0348498220485809	0.247332693933779	0	0.0247115682743206	0.0403878832845029	0	0	0.025631769756903
High	0.0717118818152933	0.0797163933399823	0	0.0657958639075583	0	0.167668200227032	0	0.0299261376501533	0.0746620235904352	0	0	0.0573912738755441	0	0.152025595741438	0.164869867328835	0.0222012635679403	0	0.0264282150000983	0.0876032839556897	0	0	0
High	0	0	0.00960653386128871	0.134777070099734	0	0.106113574990692	0.0557734899191952	0.0679483843293244	0.0343383920688106	0	0	0.0375524264094678	0	0.190779208425644	0.0886933191096877	0.200431832220229	0.0257628887509247	0.00376477285802741	0.0444581069569738	0	0	0
High	0.0299664886643077	0	0.0727141635163682	0.0165086287954141	0	0.173681973565299	0.0191436497616861	0	0.0674940996445623	0	0	0.044337626887849	0	0.203334527106207	0.0675069214829725	0.100479567149622	0.023368618365193	0.0116511742780295	0.0881607934998161	0	0	0.0816517672826745
High	0.113242225652551	0	0.0176542761827321	0.118819745864265	0	0.196718409692268	0	0.0333550588225171	0.00918084898024576	0	0.00778475967884974	0	0.0184138238480837	0.253627101089337	0.0871999061412433	0.0508216935836193	0	0	0.0212022537837644	0.0311168458858322	0	0.0408630507946916
High	0.00890083211383719	0.0904389038706405	0.179437295588506	0.101460531230694	0	0.239648480567476	0.0302435739196681	0.00998575684802782	0.0834146291534807	0	0	0.00616993602287192	0	0.0908407487399366	0.0383479659475138	0.047597626204185	0.0103047590105029	0.0182193946621778	0.0449895661204817	0	0	0
High	0.0269141560706178	0	0.0185460169643378	0	0	0.259191065457596	0	0	0	0	0.0610649940342392	0	0	0.118004947262497	0.00860608299469101	0.0784171583320236	0	0.0495794123404046	0	0.216354799943516	0.0697948741999579	0.0935264924001186
High	0.019718820210906	0	0	0	0	0.183348565114434	0	0	0	0	0.0425076672413972	0	0	0.294172851944061	0.0102336485859351	0.0705187993220361	0	0.0364777285645035	0	0.251014635994438	0.0199793940910787	0.07202788893121
High	0.0414878803351847	0	0	0	0	0.341585656557453	0.144659924641059	0.00546703418674049	0	0	0.0662015560153375	0	0	0.0931085521522887	0.0818958915666793	0.055340355190455	0	0.0140021266678314	0	0.0758646274020682	0	0.0803863952849028
High	0.141510994328826	0	0.140765550653645	0.00563875457802063	0	0.255979843875369	0.00111541379004763	0	0.0779242588352422	0	0.00445976270648192	0.006614434134345	0	0.103931891603649	0.110703552950533	0.067676364382079	0	0.0506505347184345	0.0330286434433262	0	0	0
High	0.0366945201730164	0	0.0121318221381092	0.0788094786179775	0	0	0	0.0571796107310556	0.0593050198279377	0	0	0.0100130379379291	0	0.137643656509323	0.0211232883335852	0.0874635430935265	0	0.198659107391359	0	0.27815378172348	0	0.0228231335227003
High	0.0161805073250786	0	0.0636739418954174	0.0493677978740142	0	0.285400101211821	0	0.0399555340392944	0.0974266649418428	0	0	0.0828042141028596	0	0.128672178657256	0.0411755440549034	0.0868052314452527	0.0363642292656549	9.23958349387821e-05	0.0720816593516652	0	0	0
High	0.00921131981442494	0	0	0	0	0.149533395709554	0.152873351765487	0.013817614738846	0.00643717823372112	0.00011999044680273	0.0121396917888033	0.0135276226434432	0	0.212631707620999	0.086436069345558	0.234223499533985	0.0303769149512513	0	0.00978299652880353	0	0	0.0688886468783201
High	0.0538697166515116	0	0.0139881282386626	0.208244932585364	0	0.155771598145062	0.0840083744522375	0.071682348187918	0.0790854407116883	0	0.0162623968489313	0	0	0.0963449320056219	0.133565961407844	0.0393942179829568	0.016683001959086	0	0.0310989508231163	0	0	0
High	0.0331736164346241	0	0	0	0	0.249541800928931	0.0127392350962889	0.00808154200668813	0.000935619866826729	0.0158635488017342	0.00819336034479914	0	0	0.106061570404171	0.0871437591984969	0.293597271047218	0.0518378653489072	0.00347944674765898	0.0300971590242495	0.0299377307718176	0.0637648963853421	0.00555157759224629
High	0.0102759679283069	0	0	0.169789416381423	0	0.119104567339143	0.0300916280326929	0.0102542811208609	0.118599805026896	0	0	0.0224380759898669	0	0.0968042024081699	0.0532675018025955	0.212442086643738	0.0490209472382993	0.0175141648536392	0.0139931925005914	0.0754470105449442	0	0.000957152188832316
High	0.0545440851173992	0	0.0429181889186915	0.0533125011598992	0	0.273137884799975	0.0212992418250581	0.0539952683303635	0.0797240539628171	0	0	0.05650191997152	0	0.139308738656485	0.0407368341122821	0.0950870158642938	0.00264523131258672	0.0320922029437328	0.00810957746903541	0.0262828284344753	0	0.0203044271213848
High	0.0143608464102616	0	0.0740126456977654	0.245795207488225	0	0.153392871393406	0.0574927030536388	0.0347687606988733	0.111211122232873	0.0561547292493719	0	0.00358587539770676	0	0.0563207369801085	0.0476846918063889	0.056670118412692	0	0.0715260768752337	0.00401840102761865	0	0	0.0130052132758362
High	0.106830744822332	0.0066914472581671	0.127507651335914	0.102663203231761	0	0.176967788516019	0	0.0306507020285253	0.0812674160758451	0	0	0.0508226779170139	0	0.0522453387659997	0.132822235618679	0.0327349373328971	0	0.0152585332501063	0.083537323846741	0	0	0
High	0.0122474156369964	0	0.0267830014756274	0.0991835175945101	0	0.089921073175042	0.115289044201422	0.0247807958758408	0.0688978310300581	0	0	0.0459787164996388	0.00535815840943383	0.242568818834503	0.0669773410865965	0.129968287430938	0.0353032755754291	0	0.0270370482455848	0	0.00806858042519919	0.00163709450317989
High	0.0746968119155852	0	0	0	0	0.174075406507481	0.0104050923613145	0.00291523184084957	0.0862623270536104	0.00457688319524768	0.0367658844766082	0	0.00043618645650318	0.305616719066388	0.0973163939035245	0.117907930344639	0.000583458336384119	0	0	0.0375385831046258	0	0.0509030914372385
High	0.00939457597611704	0	0.114240697999231	0.108074281749028	0	0.08128997175759	0.131097740848861	0.0257588831009028	0	0	0.0628385302762652	0	0	0.104798258485007	0.11644461845226	0.0958372929033164	0.0154365978152774	0.0205610401528618	0	0.0839112673715882	0	0.0303162431116951
High	0.0404210634266662	0	0.0915753920739811	0.1731431717926	0	0.021872164850503	0.111181985013026	0.0181201711251846	0.0843171828820039	0	0.00789668179551604	0.0127052353389049	0	0.0468091930700549	0.158348129804084	0.122541466398601	0.0101409553554487	0.00370683501997648	0.09722037205345	0	0	0
High	0.0262973484844986	0	0	0.00298168852970661	0	0.164176282689512	0.0204597511011742	0	0	0.0127312947542963	0.00951898081121802	0	0.0335369402606171	0.0594085669209035	0.0062786778682139	0.278245397408562	0.0126959798844698	0.0414455623628863	0	0.0521280177595856	0.0274674353477927	0.252628075816563
High	0.059182499379308	0	0.0102510611782156	0	0	0.150005848069652	0.134931446843744	0.00541518053590522	0	0.0308039769111231	0	0	0	0.134484861627589	0.0622212845098973	0.0893229837828175	0.000179866430394649	0	0	0.153687055332459	0.0227035937879009	0.146810341610994
High	0.00417526340561708	0.0172116655998427	0	0.00650423551288147	0	0.15154352956416	0	0	0.0807019454075214	0	0.0567972469595502	0	0.00917721808989181	0.173682856545119	0.0091118945851819	0.0666944237979002	0	0.0303876799101808	0	0.192250813752491	0	0.201761226869664
High	0.000202111659377602	0	0.00218667095173121	0.0517492242756132	0	0.136450538794642	0.0402662106729674	0.0935631582622707	0	0	0.029394040912127	0.0187280168303488	0	0.174402089991873	0.15312106081142	0.0966693071947082	0	0	0	0.186116234524487	0	0.0171513351184342
High	0.0287038191083921	0	0.0825540013434657	0.0531273109418817	0	0.135541619188685	0.160719422703121	0.00377411118071942	0	0.0636332377480329	0.0240953074500117	0	0	0.0364924902216394	0.093563735612406	0.141459255456406	0	0.0831528526841534	0.00658543581496704	0	0.0311352995387097	0.0554621010074088
High	0.0149452232442297	0	0	0.329891689303591	0	0	0.0952072000398838	0.0542749771034234	0.056624653488001	0	0.00882235802139597	0	0	0.122864205591897	0.0927308391836642	0.141658507252478	0.0599067898506575	0	0.0230735569207782	0	0	0
High	0.0275228262677541	0	0.0267379455097624	0.0338041715171319	0	0.27031777963128	0.0270784317040664	0.00781174172337639	0.00900357529758544	0.0117998335506809	0.013923536237515	0	0.00200432862359599	0.117454158474222	0.0379792015021509	0.150792916718996	0.013705276380677	0.0248257216975501	0	0.118478313728241	0	0.106760241435414
High	0.0321400895271403	0	0	0.0286904374181082	0	0.13664748631286	0.0492295793837026	0.00210188772212173	0.0179543221789337	0	0.070786674431995	0	0	0.405989699320072	0.0581521602633701	0.0385511961322871	0	0	0	0.11829900070882	0	0.0414574666005888
High	0.120894703097758	0	0.00791883177506449	0.0134719958824631	0	0.257837234634804	0	0.0662567700031722	0.0355007295939218	0	0.0582417061079305	0	0	0.174903946570528	0.128552761379999	0.0801816365674794	0	0.00246117411707201	0	0.0537785102698075	0	0
High	0.132020649814199	0.083065348543301	0.0511720144223589	0.116885982497032	0	0.188463839858138	0.053694749086907	0	0.106804127353788	0	0.0296681494739954	0	0.00564673326795492	0.050076354301487	0.064509722939798	0.0426083718039511	0.00588404443568701	0.0307774240454624	0.0349749564329353	0	0	0.00374753172300504
High	0.0138510615836914	0	0.100594042284333	0	0	0.234463893992242	0.0672579932340241	0.0625463949416358	0.0117827232235968	0.0253545360497151	0.00139259745581875	0.00571183485368578	0	0.129164009210529	0.141853411897239	0.127799025943945	0.0386686337854604	0	0.0291391567103683	0	0.00249315745484409	0.00792752737887149
High	0.0832149958652134	0	0.129081730926711	0.0341979701868859	0	0.324963733060271	0	0	0.00080013854517463	0	0.0224005036012877	0	0.00883149634213895	0.00579067601942544	0.0511613308293524	0.204165627860647	0.0283868989133598	0.0241706617974923	0.0615657394947848	0	0	0.0212684965572565
High	0.0115797005578035	0	0.0258197337111316	0	0	0.17978924271336	0	0	0	0	0.0366699154298692	0	0.0272473825530252	0.299232883312826	0.00141009570652635	0.0935247813462661	0	0.107902634510075	0	0.172539976503363	0	0.0442836536557535
High	0.0197524182774218	0.0830280229552416	0.00762995055867632	0.157262546503689	0	0.255739091226367	0.0105837579435172	0.00689667517301336	0.0534713709466952	0	0	0.0401776393082763	0.0151357236006731	0.00719424988059288	0.061684626604874	0.185654753398133	0.025096755156975	0	0.0573693172587706	0	0.0109218407479976	0.00240126045908575
High	0.0912286347467362	0	0	0.0344328227422453	0	0.0556008510702555	0	0.00991155697086144	0.0498752124021727	0	0.0038182320686219	0.000717816919142788	0	0.303509141652478	0.0233402035105951	0.214964899882106	0	0.11930809593698	0.0261326506169408	0	0	0.0671598814808646
High	0.0121092389189386	0	0.066807173839125	0	0	0.175445111795921	0.0800052825979564	0	0	0.0856800789926736	0.021048903556955	0	0.0248653863963009	0.0901490158624627	0.0239058506816203	0.162582125503756	0.0280281722573849	0.02595443724279	0	0.106263857856227	0.0244450398553691	0.07271032464252
High	0.00783235639391958	0	0.0450220134118265	0.162315608655873	0	0.167628240979988	0.0727567961378866	0.021815335846555	0.0699591113017504	0	0.0156545019436087	0	0.00260131019826306	0.141752676976954	0.0735140824840582	0.219070379962018	0	0	7.75857072991527e-05	0	0	0
High	0.052911990500165	0	0.0642817990653811	0.00383058481221213	0	0.142179120846051	0.0671275221399332	0.0465353839903171	0.00566359285460947	0.00399693975859038	0	0.0860280306747934	0	0.211009464979751	0.0921538102173299	0.141605682917355	0.00279852578330326	0	0.0798775514602081	0	0	0
High	0.119589716529974	0	0.0143074316406758	0.195698544458392	0	0.110806269648208	0.110830510291519	0.069708490087999	0.0601856996164047	0	0	0.0105811500281499	0	0.0718428602997025	0.103553	0.0861245081490273	0.0167485210822875	0	0.0253824919077675	0	0	0.00464096249389231
High	0.0132666736815352	0	0.00364628011642242	0	0	0.185148490604635	0	0	0	0	0.0560243156958726	0	0.0408213266571329	0.214395984694484	0	0.159620960304514	0	0.025648954620721	0	0.156753702688311	0	0.144673310936371
High	0.0930054020368579	0	0.0223371813157543	0.0382419636785287	0	0.182713314761012	0	0.0955235756443973	0.0790860758169714	0	0.0519924566402288	0	0	0.275320065726044	0.0373818277685618	0.0700310592571316	0	0	0	0.0543201983444025	0	4.68790101104519e-05
High	0.0871764725515354	0	0.0497169133182373	0	0	0.290134217638099	0	0	0.0711287226346516	0	0.0188763265116841	0	0	0.244150647265256	0.0122909680662538	0.0500743267224972	0	0.08158016919695	0	0.080094314370435	0	0.014776921724401
High	0.0229144351527088	0	0.0412199249478706	0.02455546881613	0	0.21730686480275	0.0744517053222458	0.0125101505369822	0	0	0.0562562525333285	0	0.00113496787395808	0.114888699141342	0.0439984534572568	0.0996920500853471	0.0168928515146539	0.0184518528298	0	0.186964610402322	0	0.068761712583305
High	0.00502662576709057	0.00203311108848748	0	0	0	0.17843502606921	0.093275914005694	0.00560270636692349	0.0243344456123944	0.0300700377196846	0.00472433956736132	0	0	0.168095166997622	0.129626957612071	0.27425140320413	0.00382512191373261	0	0	0.0441718273558211	0	0.0365273167197768
High	0.0723869797470888	0.0253290637657936	0.027098422393229	0.151116378859584	0	0.221279027668405	0	0	0.130728514383005	0	0	0.0845735473925631	0.0198578524287698	0	0.0444524195493484	0.0833943075056309	0.0196722710992716	0.0432188030134508	0.0765599664556821	0	0	0.000332445738178764
High	0.138571317349537	0	0.00993686630460454	0.0541856449824507	0	0.176166729478793	0.048049274623069	0.0542510021472606	0.14384587068334	0	0	0.0123474480194429	0	0.111251161780449	0.0755277158270588	0.0785494376795427	0	0.0184363061075615	0.0788812250168909	0	0	0
High	0.0379857248698219	0	0.0183067458174396	0.186538200228385	0	0	0.0886286605603895	0.0192726116112609	0.0344687130378666	0.00650350516631493	0.0144792159616967	0.0288330933088862	0	0.199053938300238	0.118284303351541	0.125272960134865	0	0.0286331987370525	0	0.0901447672254182	0	0.00359436168882259
High	0.0205225710933393	0	0.0191630144427965	0.00150980591490858	0	0.130719779902971	0.0070762880533529	0.0252211192661027	0.0312847650520527	0	0.0384295036740445	0	0	0.404709224474061	0.056439419182543	0.115265607049227	0.00244053047940643	0	0	0.132204632989542	0	0.0150137384256532
High	0.043769271426136	0	0.0130985146579987	0.0756907819133628	0	0.20964149387864	0.0355024767182879	0	0.0157357470104833	0.00845456723111203	0	0	0.00526694031552962	0.0576624709599712	0.0291242229451716	0.23343504091611	0.0464130605064159	0.00263225791471801	0.174400347948739	0	0.0294846175555312	0.0196881881017938
High	0.0398228963090804	0	0.0426913941211502	0.0626018194569638	0	0.227771572443032	0	0.0226049086180878	0.102357209346053	0	0	0.0269160820129478	0	0.223515422093638	0.0402988476594974	0.152118734089761	0	0	0	0.0492218349657953	0	0.0100792788839941
High	0.0611045558399789	0	0.0618445613741568	0.0704533873137955	0	0.354114209079091	0	0	0.0871136963655415	0	0	0	0.00961967041854163	0.110658263257591	0.0495622625086547	0.137766283459514	0.0133410997997143	0	0.0050230023087914	0.039399008274629	0	0
High	0.0460835833449415	0	0.0345516105860929	0.159434331865797	0	0.243651489015037	0.0165730958262695	0.0322308245466727	0.0825527804699094	0.00988193933613496	0	0.0428433438271963	0	0.157807828758764	0.0717915322656079	0.0706280155930058	0.0047516731199096	0.000611524494917297	0.0266064269497439	0	0	0
High	0.00428293855368488	0.00207594981100318	0.0376077661894363	0	0	0.1291346633952	0	0.021109534779209	0.0525318270208068	0.00115100529508039	0.0112287188010228	0.00446176562885724	0	0.579256188721453	0	0.062141365537406	0	0.0150678364261705	0	0.0768723375263863	0	0.00307810231428353
High	0.037437582476109	0	0.00124109671190564	0.106627880117262	0	0.128382992008142	0.12138328962362	0.0113810311180299	0.0285866073873316	0.0632828054846295	0	0	0	0.0627343799666177	0.131533787817971	0.257187451032068	0.0192156659934138	0	0	0.00844534580567941	0.0191692422408843	0.00339084221633611
High	0.0350515157182018	0	0	0.00774982576221713	0	0.116949270551574	0.0130047311137664	0.0444850522365609	0.0960302127355789	0	0.0362162295153871	0	0	0.37170994887024	0.00327070433144293	0.0214813670649064	0	0.0960578350041507	0	0.14585692864877	0	0.0121363784472037
High	0.0444046468108609	0	0.0408343885376284	0.0299368841527015	0	0.236551808153739	0.0445778550595225	0.0597324364897849	0.115513735723072	0	0.0865463632846636	0	0	0.19160547123051	0.00285924418036715	0.0484725360885515	0	0.0179354074732092	0	0.0810292228153884	0	0
High	0.108568367420896	0	0.0143162767554886	0.0390352479405183	0	0.26370425890656	0.00967333518753647	0.00447463521972706	0.0908696766471076	0	0.0699581851200118	0	0	0.119372323239006	0.0228556062933948	0.129234994659969	0	0.0165286830650174	0	0.0476059261642562	0	0.0638024833805104
High	0.0415063568982491	0.0383033802969142	0.203103734035457	0.117439070261821	0	0.179875430465717	0	0	0.123912845038786	0	0	0.0193254644964198	0.0031584225290481	0.0922749290093894	0.016755000964814	0.0631479794877337	0	0.00531977811522372	0	0.0774020977237505	0	0.0184755106766757
High	0.0472542413199816	0	0.03239723293045	0.0897724657995288	0	0.263995842811929	0.018489189962018	0.0106229274468255	0.0741026242364197	0	0	0.010650034843497	0	0.0651547382622963	0.0760281932334243	0.213511947413248	0.00762613243375196	0.0128469777354782	0.0775474515711521	0	0	0
High	0	0.0403398505255507	0	0	0	0.199441705438126	0.0466889581348118	0.031593697764617	0	0	0.0180782990926734	0.0261995111858524	0	0.288635025937291	0.130038580358621	0.0959225948224661	0	0	0	0.0979147433482633	0	0.0251470333917281
High	0.0426915782244014	0	0.00994725054228928	0.0560113951878782	0	0.251279879329572	0	0.0196369660622544	0.095595660437925	0	0	0.0313174996367558	0	0.272133115394137	0.109802693968305	0.0432408162170264	0.0156412897848099	0.0118858855136464	0	0.0335222573440408	0	0.00729371235695786
High	0.0561089152926429	0	0.0107074248727659	0.17746381123266	0	0.115312063204787	0.0879229192280014	0.0669820057229721	0.024694264020703	0.0627487612630627	0	0.0071207575157738	0	0.058908841547526	0.140540145403118	0.128766322352412	0.0220186777507166	0	0.00592228863580012	0	0.0330217516463146	0.00176105031074351
High	0.0173216551950657	0	0.00958265312443709	0.206638756303067	0	0.0508682232090522	0.120941230407603	0.00833886126846343	0.0247584820661911	0	0	0.0330300808845568	0	0.061484921168698	0.0772628794737542	0.1635107700671	0.00830563503583163	0.018694086575903	0	0.107303565279343	0.00307120081389131	0.0888869991270432
High	0.024685417586492	0	0.149296848670927	0.0527895156892138	0	0.091487866707841	0.0744587133078314	0.0275563203702559	0.0534755712834216	0	0.0334153489266051	0.00445826583762045	0	0.200334236803717	0.0876025041130464	0.115422697251067	0.0113534511475229	0	0	0.068887878775917	0	0.0047753635285215
High	0.0193023302268943	0	0	0.0341806750944563	0	0.250489437625638	0	0	0.0755239697267584	0	0	0.0104110953378677	0	0.323844660396892	0.124959288063808	0.116274658708677	0.016894944077112	0	0	0.0281189407418953	0	0
High	0.0566522481893895	0	0.180195953393221	0	0	0.217584348172747	0	0	0.0710081053626854	0	0.0361711691416538	0	0	0.206998489352507	0.0292165713045534	0.0857765438939924	0	0	0	0.0759590715808787	0	0.0404374996083717
High	0	0.0149347351404056	0.0615352880706	0.104598298824102	0	0.284849636569085	0	0.0166596994132524	0.0741141609853142	0.00190704620960086	0	0.0552987822946043	0.00132794733143385	0	0.0961962557991666	0.248653245574889	0.0219705871146414	0.00436036735550863	0.0135939493173968	0	0	0
High	0.00613050507437229	0	0.153705568030883	0.0572672764437869	0	0.124665980822116	0.0315226792145994	0.0313430432302272	0.050442730864347	0	0.0318885212404365	0	0	0.364461971795026	0.0344781728917726	0.061206280555254	0	0	0	0.0248521867037801	0	0.0280350831333984
High	0.0670451804478445	0	0.0396289428486475	0.154881094103218	0	0.033893817992815	0.0627735782022533	0.0164357412127272	0.116853651566122	0	0	0.0655572659528521	0	0.162125868674498	0.0963819545470814	0.0997983968770365	0.031529982181195	0.0291162213919558	0.0183216472372471	0	0.00299205480984687	0.00266460195466029
High	0.0648734765408102	0	0.108766822258294	0.175616522957871	0	0.15524393915839	0.0431830984706231	0.00437173596243844	0.0128061877341433	0	0.0308343096889913	0.00323464041151641	0.0251066774397885	0.00479835938165995	0.163513618604876	0.126109425905329	0.0262161409982272	0	0.0553250444870419	0	0	0
High	0.0964805283490577	0	0.14889902774124	0.00179304267245391	0	0.281901167049404	0	0.00558381117106008	0.0355846827439348	0	0	0.0761025894112418	0.0015984288409793	0.094831613280796	0.0398988147420888	0.0495007277775472	0	0.0880205573987093	0.0798050088214874	0	0	0
High	0.0551204410831943	0	0	0.0326345122200849	0	0.267115428388387	0	0.0784321393176229	0.0407301757302333	0	0	0.0252662501444775	0	0.202879319341462	0.0702923340500527	0.0448285097170461	0	0.0355718672706699	0	0.143418640881795	0	0.00371038185497414
High	0.119451025763927	0	0.0337797616967468	0.101327485453369	0	0.389936789811122	0.0442240929276786	0	0.0411067548851762	0	0.0471776471783644	0	0.0191089765076572	0.0458240010742827	0.0794444320781899	0.0164202552546792	0.0409353530820943	0	0.0165980766017006	0.00466534768501113	0	0
High	0.0294898299974478	0	0.0398635612774041	0.124398999444321	0	0.152978346735804	0.0939218778940516	0	0.145910230385495	0	0.00203267186318034	0	0.00727808207242181	0.0118445422094414	0.109098073127584	0.175949800252702	0.0511396216512134	0.00329526708849017	0.00197137656394417	0.0243492341688145	0	0.026478485267685
High	0.0175900477763003	0	0.00534104112823704	0.216747704489336	0	0.255577714047946	0.0474822752328169	0.0307914014028699	0.0553889329612955	0.0552946213621396	0	0.0118928739125021	0	0.0198667612037883	0.0924507091150699	0.132999345705095	0.0229890724995092	0	0	0.0262330347657467	0.00935446439734747	0
High	0.105108246327505	0	0.052041993869849	0.185054926957568	0	0.348055833178764	0.0371371585448933	0.0384510327381279	0.0442321327709819	0	0	0.0170964193727021	0	0.0263008733507611	0.0510732472796162	0.0459615266965368	0.0116323308005253	0.012186975934318	0.0256673021778513	0	0	0
High	0.172411057419055	0	0.098603760484341	0	0	0.271274839619965	0	0	0	0	0.00957446506370621	0.0395255957311149	0	0.178009371126868	0.0286006212163707	0	0.00791444542507012	0.0276405882612893	0	0.0800291177815153	0	0.0864161378707053
High	0.0480418711889796	0	0.0691626173350628	0.344382171566217	0	0.00564567822160004	0.145140006320079	0.0384034803751314	0	0.00806091409151375	0	0.0282165071386171	0	0.0482829361001321	0.0670161537496158	0.107892142463955	0.0113365401077196	0	0	0.0588856109229717	0.0039911005230179	0.0155422698953874
High	0.0450212305772354	0.0690450560206631	0.0338247619077712	0.0885340206615106	0	0.175358927332195	0.0315711164902057	0.0398745309436926	0.137792907027814	0	0	0.021214783729745	0	0.108228776396448	0.0706385278663759	0.132928422621145	0.0172600333832569	0	0.0145152036245267	0.0103097505556136	0	0.00388195086180158
High	0	0	0.0108899084024951	0.0364645832035316	0	0.33164528149263	0.053483726951918	0.00671090397715668	0.0667112556810306	0.0150430527220902	0	0.00254842466746842	0	0.114646326020035	0.132304277802854	0.112024108921075	0.0335029792712414	0.00692817837613366	0.0616735805911126	0	0.00997207397225671	0.00545133794697065
High	0.0247046612563523	0.0741008943807341	0.171230838227817	0.070466631591448	0	0.238466492992573	0.0166353511064572	0.0207808689677929	0.0667767242216557	0	0.0172537703912917	0	0	0.0852701214722112	0.0619543249244994	0.0981352770078957	0	0.00653615781071942	0.0129015799301759	0	0	0.034786305718377
High	0.0578288054405884	0	0.0503748317012766	0.203723867108355	0	0.0915740251401168	0.132739521756332	0.0292801644596244	0.0386528812840801	0	0.0496202929353154	0	0	0.0235750847170346	0.126995372996416	0.147162380311015	0.0263959907668518	0.00921936221649916	0.0128574191664945	0	0	0
High	0.0582472448259439	0	0	0.0950488197687882	0	0.245372440685179	0	0.00503360882399055	0.0711883106132357	0	0	0.0336720152043736	0.00456853152430515	0.0421858576873409	0.0483973850004392	0.245127361456389	0.0288297594742401	0.0113776671226389	0.110950997813135	0	0	0
High	0.0808400290122642	0	0.125504929616238	0.119205408141054	0	0.24847961804839	0.0658650499433469	0.0345147636835779	0.0312957360395186	0	0.0807967040589965	0	0.0159289084494167	0.0124147667244597	0.0517234119892549	0.0255386874179188	0.00379804817730307	0	0	0.0874192760105074	0	0.0166746626877536
High	0.0287429743742718	0.0088249497431857	0.0278751369284529	0.146271462115306	0	0.192976973989516	0.0766934811949785	0.0343333884851034	0.0610936137272815	0	0	0.0101643396375127	0	0.0805861340477421	0.10574255951474	0.126166230119088	0.0231101896588847	0	0.0482028934787763	0	0	0.0292156729851605
High	0.0160171016999741	0	0.0190259355660588	0.107449952667478	0	0.24290263414419	0.126851077996356	0.0378275368890419	0.0573967180699594	0	0.0375869313920427	0	0	0.0865800014764167	0.155223255202975	0.0654322589542444	0.0116642129398391	0.0278363365479677	0	0.00820604645345607	0	0
High	0.0596577437788176	0	0.0702011156777702	0.122825056275484	0	0.138174738008355	0.0440334257045139	0.0456753779022191	0	0	0	0.0254007673423083	0	0.252798765533057	0.0385309413162342	0.0828675516018267	0	0	0	0.0978028364977625	0	0.022031680361652
High	0.0257383495526499	0	0.0282874964895385	0.0249661328642828	0	0.126096098913876	0.0270088112077843	0.024696347349437	0.10206583542417	0	0.0187304974051106	0	0	0.316219871732778	0.113948100278946	0.0914517576688503	0.0182819371772633	0	0	0.0790896005275084	0	0.00341916340780508
High	0.0674994403804878	0	0.0338320977891349	0.100038505370509	0	0.238414847159649	0	0.0196285084542205	0.116396483200219	0	0	0.0702762165771956	0.00281970113147691	0.0437822483162921	0.0504051111665387	0.177363508123558	0.0110466956811858	0.0118766580666195	0.0510909720135064	0	0	0.00552900656940718
High	0.0968599013755513	0	0.0635747383785062	0.0575040180563482	0	0.162058607561764	0.00982534367355035	0.0173495965713467	0.0283643796650215	0.00283867023580864	0	0.00898985845887392	0	0.328477476853637	0.132365604358629	0.0759233318222732	0	0	0.015868472988691	0	0	0
High	0	0	0.0956037952543207	0.160256369836653	0	0.0364588799875497	0.185384612244856	0.0336836396367948	0	0.0530538617093603	0	0.0103654881459409	5.9822322080295e-05	0.00113069737125651	0.101427204958125	0.121665165673862	0.0189770430252756	0.0490824986426226	0	0.104394974174287	0.00262258495758461	0.0258333620594306
High	0.0300840611050724	0	0.0310876013256914	0	0	0.413192400530055	2.68580448760042e-05	0	0.0108153081892615	0	0.0990979177090001	0	0.00911310474998741	0.0586442427864812	0.0364042316058783	0.078935713720771	0.00620245872817344	0.0359259416833481	0	0.118605575648429	0	0.0718645841729748
High	0.0202097898372427	0	0.0511530754102158	0.134731911175457	0	0.205040476360891	0.00963918584806979	0	0.123746443069612	0	0	0.06321732650284	0.00998475035871605	0.0545721028577384	0.0933659458125674	0.154437495796022	0.00276450925589307	0.0103634745733468	0.0667735131413874	0	0	0
High	0.0667689426306195	0	0.0799621909526087	0.113784220383431	0	0.150625574162139	0.0863516595277632	0.0161161002496545	0.072178521813034	0.00497413709691474	0.0150582759838719	0	0	0.0630316369759251	0.154501057034717	0.119705132755274	0.0033762172513364	0.0126883001464503	0.028782288180284	0	0	0.0120957448559764
High	0.0598498864666211	0	0.0517465595331857	0.22732334782831	0	0.212846351852499	0.0803561467690237	0.0175064799699775	0.0484435178302689	0	0	0.0300121377092164	0.00438415822353307	0.111211724567089	0.0323808318465374	0.0721541949984316	0.0126091980289138	0.00108873763402518	0.0380867267423672	0	0	0
High	0.0905879107982241	0	0.356810921261846	0.103071980876065	0	0.192352210139973	0.0188374500026711	0	0.0321056698072833	0	0	0.0424739731743246	0.00261436885638702	0.00772823806441664	0.00937410201761204	0.0635958718953963	0.017153542145865	0.0196275888836271	0.0436661720763084	0	0	0
High	0.0506539196745696	0	0.099595939442914	0.0396065545707662	0	0.218270411359807	0.0580329429449561	0.00181183018393211	0	0	0.0547357410637625	0	0	0.118413848065595	0.0671163002594741	0.147562904197881	0	0.0031683166965558	0	0.0285506030756322	0.00651699803685986	0.105963690427294
High	0.0130440129072158	0	0.108239625201763	0	0	0.136625652806334	0.136220579998322	0.0477854248445827	0	0.0213322307298615	0.0466375331957181	0	0	0.170074294449137	0.0894525810055148	0.183140940981826	0.0152876507941201	0	0.0127020012113832	0	0	0.019457471874222
High	0.0695061189900777	0	0.0891015205151275	0.080210714809576	0	0.0708558401921589	0.060157414933422	0.0295249288638149	0.0535557303523666	0	0.00238052562467811	0.0213573129570296	0.00238311565216411	0.19430066595586	0.0630177582622346	0.0960585572619825	0.0327411323850797	0.0150020962117983	0	0.0916256670763019	0.0165393327234352	0.0116815672328927
High	0.0292874998929595	0	0	0	0	0.226203979713781	0	0.0451713842167112	0.0401666699976511	0	0	0.109772163441695	0.0294227212178826	0.109915056019467	0.0664240513524181	0.280367111286479	0.00914443707318731	0	0.0541249257877678	0	0	0
High	0.0707210167405656	0	0.0593024643614696	0.118332365921772	0	0.153969668452832	0.052247672755977	0.0412353893403233	0.0827700779224265	0	0.0291090150468925	0.024432651528674	0.00852924983508584	0.171435589941327	0.0714737509869446	0.0907192913020309	0.0158869845618283	0	0	0.00533631166217948	3.41817216673323e-05	0.00446431791800481
High	0.0864102928215313	0.0568645056701877	0	0.128207815597334	0	0.086746178678146	0.0887968165716959	0.0199273103306834	0.146291909478998	0	0	0.0260301702767967	0	0.124811192956756	0.111401841535888	0.0606946682915888	0.00543296967592227	0.00953002231294991	0.036733697336257	0	0	0.0121206084652646
High	0.0264290220857439	0	0.062251954490535	0.261359683173001	0	0.00906920302255444	0.0659547253631459	0.0453392029553695	0.0956728813469351	0	0	0.089232672661276	0.00173446195722771	0.0734206500754687	0.0536264742854029	0.10070758232755	0	0.0752622423601376	0.0308682083940879	0	0	0.00907103550156448
High	0.0433119729066922	0	0.00437236712299237	0.0303983193194073	0	0.139271406268859	0.0544333336486807	0.00824272765739693	0.0424069910784209	0.0112431587505036	0.0102362541784118	0	0	0.0454267394610109	0.126456476820041	0.352404951189297	0.0214907934915981	0	0	0.0356786013650786	0	0.0746259067416091
High	0.0643772990985353	0	0.0174352000535473	0.117002318649987	0	0.399394646167005	0.0327242899224534	0.013182410148921	0.130692050942936	0	0	0.0375330256158061	0.00232250333665759	0.0511956534629602	0.0304422485049024	0.0550338709194497	0.0127109579250309	0.0277801658151559	0.00817335943665239	0	0	0
High	0.0170634395029274	0	0.0888963329514419	0.214334453233142	0	0.0822023716949768	0.0976259870112828	0.039613124539466	0	0	0	0.102799937689062	0.00706964734644873	0.0626509720424149	0.0682141120128294	0.117825598617796	0.0239050912838875	0.00787292200401588	0.0640338785405574	0	0	0.00589213152975172
High	0.0527466002391953	0	0	0.0946265069592483	0	0.1129881485359	0.0298228584239867	0.0204848366740326	0.0271577905418749	0	0	0.111583262117584	0	0	0.0215252863775354	0.0684831420227969	0	0.0743381886839127	0.164518567612589	0	0	0.221724811811345
High	0.0678126625899944	0	0.0278767461857906	0.0590354494242078	0	0.228336767895367	0.0157947866926612	0.0290273373802806	0.0718332529164857	0	0	0.0319927495303564	0.00451575563200126	0.157464570349775	0.0966665316093304	0.142003702699457	0.0364313340029585	0	0.0248568025824432	0.00635155050889144	0	0
High	0.0532504480545508	0	0	0.335531580376253	0	0.119964517848521	0	0.0575358195410562	0.014520447286233	0.0342836810964346	0	0.116241608609673	0.00183724537279977	0	0.0836266098966531	0.103621317273417	0.00969669020215409	0	0.0646610266601999	0	0.00162356737690668	0.00360544040514655
High	0.0909869315010624	0	0	0.0983877708985343	0	0.202163776866333	0.0270892282908319	0.0531382334079251	0.128046001273782	0	0.00432682582345666	0	0	0.145323923663327	0.0785048724551602	0.0897662035562164	0.0449012968804411	0.015913701134599	0.021451234248331	0	0	0
High	0.0112110526141555	0	0.0124636135853212	0.166891647057489	0	0.079792602986068	0.150552778221842	0	0.0267531441034584	0.00219573110414376	0.0373565603659732	0	0	0.233671723623747	0.0800343165025329	0.168451249296597	0	0	0	0.00995380517135479	0	0.0206717753673173
High	0.0639163843862374	0	0.112794383324086	0.217740428592085	0	0.0876304273146062	0.00899456000566697	0.0305014480614091	0.0778021432266263	0	0	0.0236618953840096	0.00644713310340949	0.0297639096851354	0.16764230183351	0.0285916886286754	0.111081729643066	0	0.033431566811477	0	0	0
High	0.0218561159081243	0	0.0521852708102333	0.108240121258731	0	0.12677277446012	0.0659133824394149	0.0325786340502321	0.0498907308295214	0	0	0.040593587319617	0	0.170295775696381	0.0906605266978205	0.136254856632025	0.0863216205270908	0	0.0184366033706884	0	0	0
High	0.230436870136016	0.0888564335756441	0	0.117683398162519	0	0.142174456401826	0	0.0953925829893316	0.0953347941562846	0	0	0.00911815658476104	0	0.0573146739112769	0.0231476559094847	0.0487401688054035	0	0.00887021758006597	0	0.0563973818327837	0	0.0265332099546018
High	0.0573007644983195	0	0.037576819959137	0.17223063830462	0	0.100275877603605	0.16127706504932	0.0345811803522887	0.0235333290806419	0	0	0.0420127860702598	0	0.117152707490372	0.0326398770949885	0.182464559613069	0.0153855910042276	0.0133111132753987	0	0.0102576906037529	0	0
High	0.0534773973106737	0	0.0100655093011927	0.0732469755910284	0	0.16013676474538	0.0811469751089684	0.0337676196705297	0.00471372576270576	0	0.0495402127020166	0	0.0471334577702248	0.0369799307556836	0.0555008703256965	0.157700170233656	0	0.0334618344697639	0.0825022928930865	0.0375492381060362	0	0.0830770252533578
High	0.0335356625670011	0	0.0883141996696355	0	0	0.16108671308531	0.193710179945155	0	0.0216828146722399	0.0182632878958355	0.0205177992318729	0	0	0.0790532794367222	0.112298299595024	0.150906356905117	0.0271793364186735	0	0	0.0725411914460807	0.0209108791313333	0
High	0.105305830951774	0	0.0766544510138095	0.0594147684542444	0	0.248947036331261	0.0621102911131801	0.0595886912394684	0.0436279798158569	0	0	0.0269053622673279	0.000188835422460826	0.0959851229064589	0.0652876602706523	0.0810649286733524	0.0312280523444825	0.0124218425825138	0.0103743515401555	0	0	0.0208947950730022
High	0.071476576647005	0	0.0433785982104599	0.00064936782562966	0	0.244477483520049	0.0417547783310008	0	0.0625067264078144	0	0.0430461555566428	0	0.00252527680543742	0.028334514685248	0.0546009207618128	0.254112441069425	0.0076527944948295	0	0	0.0963463957686317	0	0.0491379699160143
High	0.00981305631490411	0	0.109131546057726	0.0922085017822024	0	0.108920624678585	0.115033779572148	0.0528681635001386	0.0677610683890334	0.0018961032838743	0.0689411478708695	0	0	0.0353809519243481	0.196699066651196	0.0948559669318073	0.0191912659904581	0.0123391090618431	0.00876220507472945	0	0	0.00619744291613638
High	0.0591548206121877	0	0.111667964018173	0.131055994260391	0	0.187045172274261	0.0378924178229515	0.0156708760589895	0.0240263833408626	0.0109275058613777	0	0	0	0.0287665189774245	0.084850256988912	0.173152655641913	0.0553507592217957	0	0.076074434957308	0	0	0.00436423996345311
High	0.0917417106718971	0	0.00171047913238419	0.189052728830456	0	0.159751038363497	0.193728128976767	0	0.034174050628865	0	0	0.0290626560259997	0.00856866344890191	0.000897434972067727	0.0874549577764931	0.145896613836603	0.045789606382298	0	0	0.00703227332331228	0	0.00513965763045863
High	0.00272898811769596	0	0.0281235139658956	0.0103018645146293	0	0.202690849333861	0.0711100956674726	0.00465205761274961	0	0.0116919099304355	0	0	0.0357852772448769	0.12644992243579	0.0502585860239361	0.0524732593112906	0	0.107755391523776	0	0.172246086815571	0	0.123732197502019
High	0.0196669614044388	0	0.050055149307313	0.0817228735291295	0	0.25398973131948	0	0	0.0885646278005192	0	0	0.0396144793026566	0.0134200734922236	0.00997625053033039	0.0295368630666039	0.222810083094015	0.0228274904144542	0.00361813399059475	0.13936515631653	0.0145460260551635	0	0.0102861003765483
High	0.0599193692502108	0	0.0602460054075154	0.214618625778968	0	0.0400153616555597	0.110122637004945	0.017485540591073	0.0587733091429651	0.0156100780429007	0.0392623469365572	0	0	0.121923722566197	0.13233317159534	0.0921718090586117	0	0	0.037518022969156	0	0	0
High	0.0828073850611876	0	0.0470371560384636	0.0745907890587535	0	0.183144623650986	0.00740576544325671	0.00754731955528258	0.0742332223312851	0	0	0.0237702323259518	0.00724316391292812	0.137907291816379	0.0917467960505653	0.15258795753857	0.0330395425629744	0	0.0769387546534163	0	0	0
High	0.10320077338934	0	0.163662666573325	0.174537166894696	0	0.230336522860837	0.00327748051908415	0.0405558010105484	0.0324182970473551	0	0	0.0465771866914811	0.0158436115365997	0	0.0548364176588423	0.0381668125775942	0.00770621107462064	0.0236345321606347	0	0.0566137007948682	0	0.00863281921017223
High	0.0966897467938169	0	0.0210433984022985	0.0993723869210906	0	0.167060570517144	0.0556226307238654	0	0.0337424559066243	0	0.0325214295345141	0	0.0539228941993319	0.0772726996385576	0.117047127316815	0.163851800887583	0.0158976494171846	0.00956939977021841	0.0504500384645569	0	0	0.00593577150639914
High	0.0379808236586401	0	0.0346404705962342	0.186922019414191	0	0.0700976201118434	0.113059401996213	0.039617448793056	0.0720887227086586	0	0.035381176216107	0	0	0.172066245483083	0.0715676894693384	0.131479280993781	0.0116872140594676	0	0.0234118864993857	0	0	0
High	0.0460179702698075	0	0.00499760404898737	0.210163130324881	0	0.0897587524751835	0.00441975146703622	0.0181559208181768	0.0890275188367698	0.00513515174099073	0	0.0442059500326172	0	0.0695532128232121	0.098584979573194	0.231789792769526	0.0229025554974144	0	0.0596150742508009	0	0.00567263507140229	0
High	0.0326186379809255	0	0	0.0231334510916843	0	0.154896326143868	0	0.0191685067790614	0.0668553048574112	0	0.00570445151886137	0	0	0.154793987297922	0.0356704504768921	0.0850978584546739	0.0446415356468629	0.00218959807118816	0	0.186912681214248	0.0158652568303835	0.172451953636018
High	0.0833268582158433	0	0.0572798830040983	0.0774378813765308	0	0.27336500038135	0	0.0484657987680951	0.038289570586304	0	0	0.0690044270970116	0.0139304860952004	0.0917362462961821	0.111387129205287	0.0786397446331561	0	0.0120402129341157	0.0450967614068261	0	0	0
High	0.0172191671483372	0	0	0.018060050742008	0	0.296913453926143	0	0.0136576937196964	0.0749187082574043	0	0.0618125148319601	0	0	0.275432467301272	0.0502978718386051	0.146887812811847	0	0.0116443875619996	0	0.0266513267041386	0.00650454515658879	0
High	0.027584233215814	0	0.0898325135392312	0.108146182641726	0	0.102598280468287	0.116209214056681	0.0316335753881879	0.0237637630812464	0.0233694217244373	0	0.0595612504908201	0.00308969010815087	0.0758410710011869	0.166099546890689	0.12505207630107	0.0215272124274122	0	0.0256919686650597	0	0	0
High	0.053730456873278	0	0	0.0585572393269606	0	0.127821296294046	0.0712755103709325	0	0	0	0.0224666003524935	0	0.00789695976198548	0	0.0327162340626573	0.346320154442431	0	0.00112725783857199	0.190649976215042	0	0.0474810172287942	0.0399572972328066
High	0.0444555314100144	0	0.0451560459523553	0.0226587829294085	0	0.225785469426731	0.0580601521017005	0.0445593811645989	0.12749331335269	0	0.0251323008151891	0	0.0335810011242748	0.0608134835224259	0.104942434047363	0.112713684827249	0	0.0442226208822582	0.049850916544228	0	0	0.000574881899513033
High	0.0494906730043583	0	0.0746784040535975	0.242029473984357	0	0	0.0930799428250773	0.0511441709234148	0.0608947357601473	0.0113328774836703	0.0770995557591727	0.032923707379157	0	0.0187665620241467	0.0505410301882023	0.0761923994628893	0.000631085179696632	0.106144302520186	0.0492034335798958	0	0	0.00584764587203133
High	0.0417477204431957	0	0.0809893554547971	0.161488934547496	0	0.100637981815106	0.0817623433491498	0.0342170211819625	0.0469197623533741	0	0	0.063234691304715	0	0.00904450872250042	0.0737514127852932	0.189632851366271	0.0181258360420745	0	0.0346760315300196	0	0	0.0637715491040449
High	0.0367044358352893	0.0292697075462028	0.0158683782813036	0.177154296357041	0	0.0883467438773889	0.000593608109357762	0.043115908953141	0.153501671906044	0	0	0.0568259239532726	0.00434854840440897	0.118209393520699	0.0823140791330137	0.145812582987633	0.0116440273132143	0	0.0361792009798182	0	0	0.000111492842170353
High	0.0302321232124615	0.00357207943721275	0.0570227420026531	0.15213837865427	0	0.104713651946645	0.0693901610030399	0.0344234999582722	0.085012458753135	0	0.0495563281741112	0	0.00717162424285941	0.0886200784239826	0.122672246466139	0.0879236068328384	0.00286824962636146	0.0240160999936279	0.0213199417337031	0	0	0.0593467295386876
High	0.168330622515656	0	0.171298720630845	0.0337006903998227	0	0.130750873594314	0.021252973679092	0.0354796561065146	0.0614148549069658	0	0	0.0530098401626185	0	0.0682810836027148	0.069670779246448	0.0337067994875945	0.00118850645211496	0.00902699939931356	0.0762937550263102	0	0	0.0665938447896761
High	0.0021372809591756	0	0.026064360994685	0.31209817194285	0	0	0.165815087511065	0.0742193506473422	0.0142328961025308	0.0490750489603986	0	0.0108748943971067	0	0.0433664732546899	0.108175050965094	0.0955559285174148	0.0532464559277732	5.69517098249767e-05	0.044098306760883	0	0	0.000983741349165579
High	0	0.0101845595225722	0	0.219837012921288	0	0	0.263476408593786	0.0251572825555313	0	0.0876465879037655	0.0288729737946592	0	0	0.034295501471407	0.133080661098912	0.131528746743606	0.0128216309093932	0.0236260772765305	0.0213938712113396	0	0	0.00807868599721052
High	0.0528924301053476	0	0.0531589696604297	0.0708246873563364	0	0.187703819336261	0.106898558273854	0.05028372704205	0.0547338440213421	0	0.0223768711769673	0.019011258256026	0	0.0962062110488895	0.0626052832800767	0.132259882556532	0.0200089872545351	0.0231020650186348	0.0298995501877235	0	0	0.0180338554249944
High	0.0582075321630631	0	0.0926211103706382	0.0575806489077679	0	0.169818574602462	0	0.058960578250862	0.0805991702687407	0	0	0.0128443687854524	0	0.135736615405957	0.0186660519152722	0.076871806112976	0.00830964625665322	0.0560814246189179	0	0.139125844890497	0	0.03457662745074
High	0.0651359202490816	0	0.022823960567937	0.197445772303262	0	0.0869796325298144	0.0789147255264287	0.0310028183338668	0.0970429265555676	0	0.000218564405985426	0.00901042075786383	0.016109562913282	0.069687815636057	0.122350421158789	0.10231685742156	0.0337639309316421	0	0.0671966707088617	0	0	0
High	0.0297410205262928	0	0.0285504697664466	0.14644934220231	0	0.108283587495765	0.179395853045196	0.0479863045723247	0.0768199127439328	0.00513749726735814	0.0113199894070906	0	0	0.0926622024820267	0.0700172008150454	0.149950099993212	0.0215739006024103	0	0.0314959585619927	0	0	0.000616660518595726
High	0	0.010579536788752	0.24554896618679	0	0	0.1882966374897	0	0.0668740340123685	0.088018186905922	0.00194121975087673	0	0	0	0.111998160469144	0.0564005676358295	0.168367051880788	0.00235466654620067	0.0143977877426124	0	0.045223184591016	0	0
High	0	0.0545017698796332	0	0.184650801128046	0	0.0645806105618865	0.118673177759058	0.0704903223690299	0.0350868678474541	0	0	0.104284694577105	0.0110618180880357	0.0673717433369301	0.132058476657737	0.0632490569907706	0	0.050923365199848	0.0313265710354372	0	0	0.011740724569029
High	0	0.0116438864092485	0.0114771939244491	0.0333481774372836	0	0.164487937521024	0	0.0062862815088316	0.066946654502713	0	0	0.0366653936565562	0.0132680512832088	0.110321704441466	0.0601970288311965	0.260715154150559	0.0782156691203703	0.0117852934408004	0.0405182258361689	0	0.0138814169825852	0.0802419309535385
High	0.0446740663345949	0	0.0119867725108304	0.00749730805231684	0	0.153034103996604	0	0.0575143131411671	0.129100282840193	0	0.00122151330581518	0	0	0.253987151750171	0	0.0724762765699295	0	0.0664250507588025	0	0.140932856774182	0	0.061150303965392
High	0.0214667259731898	0	0.0949720251555732	0.286316061173621	0	0	0.106859259327006	0.0691275479173322	0.0827171773832458	0.0148430641672552	0	0	0	0.102706101621536	0.0826631728018287	0.112329278715227	0.00897363885010963	0.00241424134606529	0.0146117055680104	0	0	0
High	0.0661872339225724	0.00352807501050614	0	0.256718954116362	0	0.0591032446771974	0.0126737044424396	0.0548958105265415	0.0720816095346378	0	0	0.0396283840418844	0.0103246563595463	0.120349305676368	0.0781249961661825	0.103737415648142	0.0191205786549765	0	0.0570730916981637	0	0.00828327450924672	0.0381696650152332
High	0.00134665947237988	0	0	0.126495452485429	0	0.0890484720999334	0.0787682752712621	0.0179600703501931	0.0644831661216077	0	0.00219799905126618	0.00565110602778243	0.0203851998399602	0.139597316972466	0.123395926656398	0.211878473198809	0.00266450102784818	0.014414525938638	0	0.072247936608613	0	0.029464918877414
High	0.0461928807014703	0	0.0436876601717708	0.0444828600862949	0	0.296353281940241	0	0	0	0	0	0.0660509473981841	0.0172766991352808	0.0571608111673858	0.0207257752582915	0.171570509003646	0.034190752193703	0	0.202307822943732	0	0	0
High	0.0639588660816427	0	0.0939551262952149	0.149661733931788	0	0.184252252056549	0.0798092224521112	0.00694066725143301	0.0743887765511309	0	0.0165395185293767	0	0.000755553709063288	0.00892697052366765	0.113120067785075	0.117454019642326	0.0333013310667226	0	0.0534040981960253	0	0	0.00353179592787274
High	0.0524571951195703	0	0.0542772871847534	0.0393970400390792	0	0.126909277740625	0	0	0.0605775567023661	0	0	0	0	0.303270890168828	0.0727959496710292	0.199624500790037	0	0	0.0906903025837117	0	0	0
High	0.0568560171717275	0	0.00521144230814056	0.255187629020011	0	0	0.119463940758364	0.0469789520240393	0.081707097223148	0	0.0309360911574467	0	0.00115722721038883	0.0449080092828564	0.148943457571669	0.181588408065557	0.0123706748478291	0.000157177668596375	0.00553887122199921	0.00864104895809686	0	0.000353955510129717
High	0.0852164047508139	0	0.0802314311770691	0.0264643923564265	0	0.228414097592752	0	0.0463757414824575	0.0283562848641949	0	0.0663916316915997	0.0756324475651345	0	0.0871157458035333	0.136026706757188	0.0710043695280278	0	0.0396837823032211	0.0290869641275816	0	0	0
High	0.0404934185342493	0	0.00384575703226651	0.359048089646406	0	0.0984743624744683	0.0917484603617848	0.0350850709901944	0.0346152364147365	0.0566840883498217	0	0	0	0.0466853868393863	0.0731259091982884	0.125954326203731	0.0172148851408013	0	0.0132862221370533	0	0	0.00373878667681191
High	0.11855208736951	0.15048258622224	0	0.105532475225615	0.103765141341222	0.202093777309985	0.0131410729952076	0	0.138001002587621	0	0.0130124198052316	0	0.00477736490677533	0.0569235733114068	0.0496677952902528	0.0170620295247442	0	0.00877325391764894	0.018215420192539	0	0	0
High	0.0314425742600726	0.00845312523203875	0.0223166622195271	0.0337025591284058	0	0.197080693509919	0	0	0.033404001913798	0	0.022676252033298	0	0	0.293700584178381	0.0138220483262882	0.0640135182269394	0.00267551904959545	0.00756730105111657	0	0.19036428593687	0.0204153912548621	0.0583654836788889
High	0	0	0.0154626517150982	0.0565704488640372	0	0.278428058772054	0.0204478649123667	0.0261675030554802	0.0172395777339178	0	0	0.0572266766220445	0	0.178169579761554	0.0257704110539973	0.195797856788786	0.0421865338457988	0	0.0143945176885827	0	0	0.0721383191862824
High	0.0740120697396293	0	0.0458360851635307	0.0748988368097974	0	0.0899051541988546	0.0624735640576583	0.0416278689902544	0.107072450096292	0	0.0152176411468493	0.0102480461509117	0	0.243791217368227	0.0539536129642257	0.0475338126865989	0	0.0158723394342724	0	0.0112504149382488	0	0.106306886254649
