# Supplementary material for: Integrated single-cell and transcriptome sequencing data reveal the value of IL1RAP in gastric cancer microenvironment and prognosis
Source: Front Oncol. 2025 May 15;15:1584619. doi: 10.3389/fonc.2025.1584619 (PMC12119286; doi:10.3389/fonc.2025.1584619)
Supplement: Supplementary file 4 [file Table4.xlsx]

## Sheet: Sheet 1
Group	IL1RAP	StromalScore	ImmuneScore	ESTIMATEScore	TumorPurity
Low	0.1015	-1732.38	-514.218	-2246.6	0.962367393769635
Low	0.2397	473.236401595924	2198.03773633058	2671.27413792651	0.542740919147369
Low	0.2725	-872.868	706.55455558485	-166.313	0.836147775105531
Low	0.2996	-515.079	406.106494251453	-108.972	0.831501440450672
Low	0.319	1066.55461190541	1100.73147508675	2167.28608699217	0.603335207032215
Low	0.3266	-33.3691	2199.39198935067	2166.02287713342	0.603483070460039
Low	0.3332	-814.076	-70.4666	-884.543	0.889225685155015
Low	0.3583	-674.709	607.89471066163	-66.8139	0.828047760828109
Low	0.3589	-783.971	-362.761	-1146.73	0.906169144789022
Low	0.378	-553.792	894.914025506062	341.121651668657	0.793011436058037
Low	0.378	157.315064408991	1758.27401529808	1915.58907970707	0.632380909045442
Low	0.3826	95.2272814141356	2881.02406061288	2976.25134202702	0.504609807414794
Low	0.3858	840.70548170165	1195.48142024579	2036.18690194744	0.61856927346724
Low	0.3865	1491.85328456132	1126.45260152906	2618.30588609038	0.549254777146211
Low	0.4005	1056.39815380514	2680.48665656841	3736.88481037355	0.405273318769207
Low	0.4101	-1628.52	-22.2464	-1650.77	0.934951518699046
Low	0.412	441.378941086776	114.754634127906	556.133575214681	0.773392366035605
Low	0.4246	-565.379	530.470205441638	-34.9085	0.825412941525933
Low	0.4312	687.687899263735	1400.65888179336	2088.3467810571	0.612535285163971
Low	0.4316	865.333638551635	1002.93583315194	1868.26947170357	0.637746358807672
Low	0.4337	-415.776	-198.984	-614.76	0.87041704570363
Low	0.443	1110.07935317261	1226.66008686459	2336.7394400372	0.583314079971587
Low	0.456	781.02852912227	1702.81697153593	2483.8455006582	0.565640236038956
Low	0.4587	1334.16181185449	1410.84366673165	2745.00547858614	0.533619149678949
Low	0.4597	104.250323247021	1587.25580057942	1691.50612382644	0.657514888578708
Low	0.4744	209.382015874657	207.20821180325	416.590227677907	0.786214176900724
Low	0.4753	-145.92	55.2954925997542	-90.6247	0.830002285432222
Low	0.4819	-1134.9	-115.256	-1250.16	0.912485059761941
Low	0.5085	-1053.26	142.48264403727	-910.774	0.890980528459752
Low	0.5163	-373.485	1598.38664919672	1224.90143555523	0.70753773013426
Low	0.5163	-368.722	473.429844392315	104.708164736209	0.813670890511613
Low	0.5234	-813.562	91.2666620154634	-722.295	0.878079422388983
Low	0.5255	-292.752	1199.71244960107	906.960598441839	0.73973592566261
Low	0.5438	717.762465528887	739.18549814698	1456.94796367587	0.683061382135093
Low	0.5501	-766.298	-586.271	-1352.57	0.918531743727622
Low	0.5543	-1044.52	513.431083509121	-531.089	0.864304949176095
Low	0.5562	-415.232	1065.00459328377	649.772150577635	0.764606213081841
Low	0.5642	905.656147268948	2785.96753744963	3691.62368471857	0.411338069728051
Low	0.5691	-642.588	-296.264	-938.851	0.892844259932061
Low	0.5699	988.248309964992	1146.81284496554	2135.06115493053	0.607100756260709
Low	0.5719	1243.4142843582	2031.69030777323	3275.10459213143	0.466262997927324
Low	0.58	949.505815893066	1687.91111707373	2637.4169329668	0.546908372912763
Low	0.5923	-270.146	1110.2619304044	840.115943757369	0.746302692283477
Low	0.5939	-358.685	937.798582115504	579.113869535527	0.77124957951244
Low	0.5995	1015.06499842738	703.334147152513	1718.39914557989	0.654535499608504
Low	0.6036	-726.074	573.224780389449	-152.849	0.835062067243181
Low	0.6043	-1254.21	701.879670010424	-552.329	0.865868857824368
Low	0.6047	1961.44309205961	2970.3631011074	4931.80619316701	0.239525587417587
Low	0.6067	-278.402	589.049516802296	310.647468354117	0.79572863100783
Low	0.6068	-835.591	-575.331	-1410.92	0.921884430780401
Low	0.6071	-879.109	143.204308013141	-735.905	0.879033623239734
Low	0.6078	-579.74	-32.6247	-612.365	0.870243901066296
Low	0.6116	620.466260272283	2176.26865191234	2796.73491218462	0.527182001158607
Low	0.6129	-255.294	1174.03331355761	918.738884404119	0.738571437931535
Low	0.6182	571.901608836635	1492.38608423042	2064.28769306705	0.615322984983782
Low	0.6211	1165.18595494702	1352.88429246437	2518.0702474114	0.561490231634583
Low	0.6218	-1051.81	-998.061	-2049.87	0.954119801583694
Low	0.6342	-268.238	697.284432287481	429.046176295294	0.785083003038326
Low	0.6361	139.495536222566	1863.67577784294	2003.1713140655	0.622369883285567
Low	0.6397	308.65235845642	701.420421376927	1010.07277983335	0.729466830893924
Low	0.6411	-556.481	913.208847769532	356.727941384678	0.791613772067491
Low	0.6532	1245.99258236586	1616.25024158984	2862.2428239557	0.518986704253734
Low	0.655	215.919222061407	915.227458152359	1131.14668021377	0.717195769202577
Low	0.6596	1543.30628346933	1618.70714275162	3162.01342622095	0.48088362263078
Low	0.6615	415.59363214798	3113.15406188734	3528.74769403532	0.433010448470742
Low	0.6635	1379.42646899699	1505.21717747007	2884.64364646706	0.516173224776756
Low	0.6637	-741.778	710.538213401582	-31.2395	0.825108781448032
Low	0.6739	-942.614	-687.596	-1630.21	0.933876799070002
Low	0.6774	-195.052	610.124970947651	415.073265045089	0.786351758803128
Low	0.6802	260.16578583274	1891.53620442541	2151.70199025815	0.605157931475874
Low	0.6831	-663.458	385.397518921336	-278.06	0.845032077785441
Low	0.6838	1352.71951354729	1360.97329022244	2713.69280376973	0.537500736307093
Low	0.6842	1793.67049621975	2370.81448149291	4164.48497771267	0.347131850474204
Low	0.6859	-408.987	1069.55549999239	660.568608117838	0.763583856703847
Low	0.6889	594.658718958567	1711.05366967732	2305.71238863589	0.5870073228942
Low	0.6911	925.938137068704	1435.09187632662	2361.03001339532	0.580414252182452
Low	0.6989	1316.12803282743	1286.61772658493	2602.74575941236	0.551162017213622
Low	0.7018	-657.286	-271.291	-928.577	0.892164043684089
Low	0.7108	-193.083	1451.4065452787	1258.32364042467	0.704062284607711
Low	0.7123	163.312067779136	1732.8295261703	1896.14159394944	0.63458971753504
Low	0.7145	-1581.71	-335.418	-1917.13	0.94810498740969
Low	0.7172	-95.7379	769.429809237015	673.691932806898	0.762338578616719
Low	0.7226	1598.73021208831	2434.79081714025	4033.52102922856	0.365095169100743
Low	0.7251	1692.42696899022	3035.37804634262	4727.80501533284	0.268487167817494
Low	0.7297	1501.12841377986	1477.17485980995	2978.30327358981	0.504349744470896
Low	0.7326	-8.52666	123.509764729369	114.983102992699	0.812793185542624
Low	0.7503	1687.3368879988	2594.75433667259	4282.09122467139	0.330891188173383
Low	0.7528	-56.9085	1024.72521761419	967.816729493485	0.73369551701795
Low	0.7568	-1200.13	5.10480628221567	-1195.02	0.909144235826265
Low	0.7594	175.713355727788	182.477	358.190820485788	0.791482546857072
Low	0.762	-1303.66	235.838255196028	-1067.82	0.901209896885799
Low	0.7647	37.612823088127	242.36796710055	279.980790188677	0.798446915714785
Low	0.765	46.6159320665267	1201.32123897924	1247.93717104576	0.705144152039202
Low	0.7651	600.974584443494	1743.11501751873	2344.08960196222	0.582437392647232
Low	0.7652	-596.503	926.839591940483	330.336701112305	0.793974880560476
Low	0.7685	-595.876	781.505265490528	185.629173946661	0.806708509715393
Low	0.7696	1723.20356830779	2498.47248300929	4221.67605131708	0.339246755644236
Low	0.7751	133.755244947953	983.678842074332	1117.43408702228	0.718597013396492
Low	0.785	573.417669587543	645.665789448712	1219.08345903625	0.708140981082644
Low	0.7858	-982.813	595.731528536698	-387.081	0.853480568088452
Low	0.7866	-387.826	1595.50711385374	1207.6813555819	0.70932173737636
Low	0.7947	390.11791928958	116.901368755744	507.019288045323	0.777942470521571
Low	0.7977	1194.47713363183	1692.0308622795	2886.50799591134	0.515938815809262
Low	0.8104	614.677039227103	767.386389799323	1382.06342902643	0.691048214402739
Low	0.8106	252.042716561584	856.976645993615	1109.0193625552	0.719455444928873
Low	0.8116	542.71075358787	2562.05612068936	3104.76687427723	0.488234291167357
Low	0.8123	114.168859886007	1196.92621196803	1311.09507185404	0.698540319542656
Low	0.8125	586.243914762205	1205.42	1791.65928212021	0.646367648126293
Low	0.8134	-944.196	-600.094	-1544.29	0.929292638321661
Low	0.8144	419.86275566959	2403.33502226168	2823.19777793127	0.523877218501689
Low	0.8146	1555.1411539133	1491.85160801894	3046.99276193224	0.495617745481898
Low	0.8188	-57.0126	1717.34194376835	1660.32934092708	0.660956033714842
Low	0.8211	-1121.71	1014.68242124718	-107.023	0.831342474663183
Low	0.8227	327.134940420261	899.153820701459	1226.28876112172	0.70739380571913
Low	0.8311	1649.9900933937	2717.12942016267	4367.11951355637	0.319087632435125
Low	0.8324	-91.7044	1661.36576070668	1569.66134125812	0.670884611567359
Low	0.843	270.232879880405	1204.66506520115	1474.89794508156	0.681134622398859
Low	0.8439	-67.4181	1547.48224249232	1480.06417371907	0.680579199966692
Low	0.8473	-206.016	-205.131	-411.147	0.855316128092561
Low	0.8501	222.425121468538	846.140386624234	1068.56550809277	0.723567015049054
Low	0.8516	-385.038	1607.29458056342	1222.2570243364	0.707811986295834
Low	0.8614	703.118628003632	1944.37664944421	2647.49527744784	0.545669245693085
Low	0.8648	-352.633	465.798671425265	113.166074252226	0.812948534259193
Low	0.8661	-343.63	853.791643666716	510.161476440913	0.777652576318141
Low	0.8705	-447.349	390.910988824762	-56.4378	0.827192869409485
Low	0.8705	-395.769	1301.62625896466	905.857165235955	0.739844905936495
Low	0.8762	-594.687	-380.698	-975.385	0.895246585567153
Low	0.8847	146.831475889501	617.883762473915	764.715238363416	0.753623732542064
Low	0.886	-54.0698	2432.04662682877	2377.97684871394	0.578386753527954
Low	0.9027	117.303348326219	686.15426405526	803.457612381479	0.749873511852992
Low	0.9049	254.338676479209	2107.7013736111	2362.04005009031	0.58029351315694
Low	0.905	-281.812	1419.05414988746	1137.24245493618	0.716572
Low	0.9091	1432.39949443494	1376.10993266085	2808.5094270958	0.525712534553812
Low	0.9186	-21.3427	1050.56876868741	1029.22608145959	0.72754085088139
Low	0.9208	1658.96628792747	1236.99452733718	2895.96081526465	0.514749696700664
Low	0.9209	-1444.85	-21.7926	-1466.64	0.925022665697323
Low	0.9249	-1041.85	284.035275696127	-757.82	0.880562730642532
Low	0.9305	1160.58147160087	2289.07036549678	3449.65183709765	0.443446473195845
Low	0.9376	1645.90794248355	2477.21887144423	4123.12681392778	0.352818806567819
Low	0.939	-108.233	1124.71909715365	1016.4858491957	0.728822599431138
Low	0.942	478.754166366169	768.482009990269	1247.23617635644	0.705217109492444
Low	0.9458	-466.934	600.413770579847	133.480108136212	0.811208476971856
Low	0.9485	-1114.33	-47.1977	-1161.53	0.907085680127535
Low	0.9521	874.176508813683	2121.19244752945	2995.36895634313	0.50218505987744
Low	0.96	135.74991032338	1362.44730969723	1498.19722002061	0.678626616351983
Low	0.9627	1268.49106538098	1555.30918873935	2823.80025412033	0.523801886778206
Low	0.9756	-974.767	-16.8175	-991.584	0.896303557141281
Low	0.9775	175.63944748303	481.637	657.27652476463	0.763895799568615
Low	0.9888	1255.23642794006	1449.37002051792	2704.60644845798	0.538624978459221
Low	0.9893	-833.896	1554.9305567085	721.034197715184	0.757822773313815
Low	0.9946	1125.49009817438	1440.24	2565.73256869038	0.555687235132211
Low	0.9965	-1172.22	269.038130378357	-903.184	0.890474111616752
Low	1.0081	338.194072346658	1494.96777111508	1833.16184346174	0.641707255095224
Low	1.0103	-21.2641	355.792165129815	334.528093642151	0.793600690063116
Low	1.0123	-652.326	133.661980929103	-518.664	0.863386173542995
Low	1.0152	-483.025	-30.8853	-513.911	0.863033936847597
Low	1.0229	1127.34738981657	2422.46184910106	3549.80923891763	0.4302216582279
Low	1.0259	236.811	427.169832774186	663.980593623986	0.763260364284267
Low	1.026	1244.83863832614	1691.34033975272	2936.17897807886	0.50967939515037
Low	1.0288	246.992068258414	2180.54754863531	2427.53961689372	0.572436630319234
Low	1.0292	489.628402251124	1876.66794377558	2366.2963460267	0.579784578645546
Low	1.0346	1437.91007356681	1575.82836876768	3013.73844233449	0.499851473992017
Low	1.0347	44.2812998363342	768.981345087339	813.262644923673	0.748920544780095
Low	1.0395	-156.953	475.513378985275	318.560410349235	0.795024611039864
Low	1.0478	1034.73511381371	2563.1133851641	3597.84849897781	0.423845365584644
Low	1.0516	601.781413456619	1326.18004615624	1927.96145961286	0.630972994347839
Low	1.0582	405.03559279368	1634.30559681231	2039.34118960599	0.618205403973852
Low	1.0614	1215.55069915567	1240.26708302865	2455.81778218432	0.569028176951918
Low	1.0661	1124.6067161809	507.441144558157	1632.04786073905	0.664065637010309
Low	1.0675	-1048.25	642.206218548327	-406.046	0.854927932586247
Low	1.0675	-1019.99	-256.48	-1276.47	0.914058487264437
Low	1.0735	841.331199276331	2360.73145636101	3202.06265563734	0.475720935437123
Low	1.0763	-477.553	1357.96018306801	880.406837176376	0.742353108098281
Low	1.077	170.613017740905	1784.25103378614	1954.86405152705	0.627904438304618
Low	1.0773	-141.948	-154.443	-296.391	0.846467775986059
Low	1.0816	467.993503710436	1290.34414623188	1758.33764994232	0.650092036924343
Low	1.082	1419.15486654819	764.977344545664	2184.13221109386	0.601361324378637
Low	1.0849	1607.97617093547	2368.23556275879	3976.21173369426	0.372913796059298
Low	1.0919	531.658271774018	1222.84990964018	1754.5081814142	0.65051906533737
Low	1.0956	-49.4347	923.411352812882	873.976666852431	0.742985181536694
Low	1.0999	-1188.05	11.6560953373057	-1176.39	0.908001681788432
Low	1.1044	-338.034	184.868207833564	-153.166	0.83508762776867
Low	1.1187	1421.18228475376	2420.95655860427	3842.13884335803	0.39110112480333
Low	1.1248	-706.139	234.344716464136	-471.795	0.859894563203386
Low	1.1262	1515.35563095463	1784.37263440786	3299.72826536249	0.46306243254749
Low	1.1288	123.366833611604	660.143558060422	783.510391672026	0.751807418101553
Low	1.1296	427.444385880857	333.047546415476	760.491932296333	0.754031072991408
Low	1.1357	109.176575220846	1490.18547776551	1599.36205298636	0.667645244429864
Low	1.1364	1305.02406860866	2413.48723576296	3718.51130437161	0.407737443311852
Low	1.1534	680.966630335086	1699.84356344428	2380.81019377936	0.578047426027082
Low	1.1538	534.21172121741	915.079872858063	1449.29159407547	0.683881778624405
Low	1.1561	1768.70768608517	1867.73232207495	3636.44000816012	0.418707800094792
Low	1.1567	1291.59976704462	1085.23324125283	2376.83300829745	0.578523713973076
Low	1.1574	907.149748897398	2496.28394565994	3403.43369455734	0.449516983856084
Low	1.1654	989.371269947202	1762.54460957728	2751.91587952448	0.532761000123664
Low	1.1657	-241.376	596.327359751349	354.951651559533	0.791773062211061
Low	1.1716	-89.6235	1192.93616634044	1103.31271108399	0.720036986755429
Low	1.186	285.175610939864	1293.87378115542	1579.04939209528	0.669862060531972
Low	1.1906	-808.378	1039.04196078026	230.663937348348	0.802784391898739
Low	1.1939	752.020439203913	2283.71484577815	3035.73528498206	0.497052303118615
Low	1.2029	40.6268953680746	1043.80154035295	1084.42843572102	0.721957802497698
Low	1.2041	316.683599018572	336.315188269938	652.998787288509	0.764300872036105
Low	1.2091	-915.026	638.087	-276.939	0.844944041763489
Low	1.2162	655.433281090945	1500.96416969519	2156.39745078613	0.604609080748893
Low	1.2193	-496.49	1601.9012799435	1105.41110966921	0.719823206134981
High	1.2266	-570.216	759.742105134558	189.52569394997	0.80637037594361
High	1.2291	98.1496671986667	557.304199270538	655.453866469204	0.7640684296728
High	1.2384	819.729462973623	1817.25821849376	2636.98768146738	0.546961122605283
High	1.2407	904.43193319709	2901.65131467576	3806.08324787285	0.395966604503561
High	1.2421	1121.96308777835	2019.32116451193	3141.28425229028	0.483549274016395
High	1.2436	-251.511	496.896224506059	245.385157117339	0.801494037449195
High	1.2467	225.320425186459	2103.38542654163	2328.70585172809	0.584271505986373
High	1.2582	431.341860528283	432.898475929562	864.240336457845	0.743940984074351
High	1.2728	-4.5997	616.579883935001	611.980186629223	0.768169730720292
High	1.2768	926.379895335468	706.376368510373	1632.75626384584	0.663987886242018
High	1.2769	201.71006091053	1106.17570441314	1307.88576532367	0.698877339481444
High	1.277	1034.03016983202	1867.68127518646	2901.71144501848	0.514025810201872
High	1.2806	1094.56387337768	2331.12726226507	3425.69113564275	0.446596151174593
High	1.2852	-665.051	712.462156943287	47.4112426243034	0.818531309046175
High	1.297	1844.29862843225	2246.77152333048	4091.07015176273	0.357217824545461
High	1.3088	-554.164	609.838143339551	55.6741117533222	0.817833946107486
High	1.3119	-913.909	394.172763298518	-519.736	0.863465549200279
High	1.3163	28.6888728551489	1734.60353100197	1763.29240385712	0.649539221843949
High	1.3176	443.226376710836	1836.59062309933	2279.81699981017	0.590080410013938
High	1.3247	-440.761	218.413139063451	-222.348	0.840631008513057
High	1.3271	-1349.15	15.0513066223958	-1334.1	0.917456689691167
High	1.333	655.752826720844	2843.77768040479	3499.53050712564	0.436872280724424
High	1.3334	-363.565	2157.03804573124	1793.47282549125	0.646164502231892
High	1.3371	43.6037	1426.4871916889	1470.09089345588	0.681651077828316
High	1.3373	236.008416236276	2343.46427592351	2579.47269215979	0.554009280383354
High	1.3376	103.992185045011	1254.73988329314	1358.73206833815	0.693519612565021
High	1.338	686.442383699902	1872.06366780141	2558.50605150132	0.556568836489435
High	1.3445	-494.864	1380.02131883926	885.15692735052	0.741885758557454
High	1.3494	541.844991234531	653.151701030757	1194.99669226529	0.710632975477606
High	1.3578	2133.67701983561	2175.02755810129	4308.7045779369	0.327202200304851
High	1.3584	1267.04669998828	2557.86322462503	3824.90992461332	0.393427435954592
High	1.369	312.695654332104	337.88637967153	650.582034003635	0.764529588825707
High	1.3824	446.987046922855	242.116375772686	689.103422695541	0.760872564087799
High	1.389	1323.48708621033	1629.78679958435	2953.27388579469	0.507518850961685
High	1.3904	879.16039706956	1329.18028554732	2208.34068261688	0.59851834982672
High	1.3948	657.536190549854	1526.73517192291	2184.27136247276	0.601345004498203
High	1.4054	1234.73237251704	812.097543606234	2046.82991612328	0.617340995469863
High	1.4111	-5.69558	814.352918793588	808.657342925957	0.749368334907373
High	1.4141	1263.17718724458	2215.97587869101	3479.15306593559	0.439560951976069
High	1.4175	1386.81708176218	2835.16541583263	4221.9824975948	0.339204440135818
High	1.4319	1559.08641184858	844.753789105344	2403.84020095392	0.575285598664257
High	1.4331	338.595183279674	886.360134625857	1224.95531790553	0.707532140800229
High	1.4406	38.8921951847956	1041.70076777373	1080.59296295853	0.722347250649982
High	1.4506	1498.62964966236	1494.6142315307	2993.24388119306	0.50245478560121
High	1.4542	519.857480741954	2545.60328373978	3065.46076448173	0.493261410044791
High	1.4579	653.109131343556	1403.0382888926	2056.14742023616	0.61626445352412
High	1.4596	-804.996	368.456341237903	-436.54	0.85724137596641
High	1.4642	-293.579	1243.66862096502	950.089414506387	0.735461145357448
High	1.466	1779.04509553238	2460.74204396039	4239.78713949277	0.336744717869313
High	1.4727	-532.846	1472.30728852828	939.46104039291	0.736517336927296
High	1.4746	1445.07461554807	2091.07158891934	3536.14620446741	0.432031270984238
High	1.4841	-405.674	895.836561143816	490.163054843507	0.779494777831262
High	1.4852	672.572368812445	976.133731940321	1648.70610075277	0.662235413183978
High	1.4918	673.40425992875	1852.92848470471	2526.33274463346	0.560486215022766
High	1.5023	698.166385274778	802.379713932455	1500.54609920723	0.678373334785561
High	1.5035	1657.84035413763	2168.62718366952	3826.46753780715	0.393217224607089
High	1.5059	669.961624835953	1878.74602219823	2548.70764703418	0.557763195639084
High	1.5093	315.201525900146	482.243453235993	797.444979136139	0.750457121259613
High	1.5095	1334.18573342421	2501.09976745292	3835.28550087713	0.392026788424437
High	1.5182	-698.903	948.099652776755	249.19662069729	0.80115934225181
High	1.5188	794.047300778511	1480.64482901082	2274.69212978933	0.59068758520914
High	1.5217	-304.776	667.734910290867	362.959375742972	0.791054537951712
High	1.5319	434.364938477023	2083.70769862892	2518.07263710595	0.561489941370397
High	1.5361	452.425859927961	1068.16077956572	1520.58663949368	0.676209070740022
High	1.5367	435.79278759352	181.413149039604	617.205936633124	0.767678385004517
High	1.5407	993.787385488917	1271.6076285298	2265.39501401871	0.591788218778726
High	1.5492	835.954044842076	1972.40060382144	2808.35464866352	0.525731861191799
High	1.5544	917.973336246867	1692.02713432415	2610.00047057101	0.550273147963461
High	1.5573	72.8887302534459	432.375035322324	505.26376557577	0.778104360678028
High	1.5587	508.721933956393	1156.00879791217	1664.73073186857	0.660471066612634
High	1.5671	631.039022404768	2143.17425101956	2774.21327342432	0.529988324707535
High	1.5686	1042.65016322688	1690.05817393833	2732.70833716521	0.535144878668389
High	1.5763	-108.664	1187.24338240074	1078.57915497965	0.722551638031415
High	1.5842	343.905243795688	1957.58158340674	2301.48682720243	0.587509363794378
High	1.5855	-535.287	-285.19	-820.478	0.88488438265824
High	1.5932	993.519869525806	887.978257257442	1881.49812678325	0.636249482750543
High	1.6018	254.99028319986	1463.31479024442	1718.30507344428	0.654545939353777
High	1.6053	-117.053	452.949346913206	335.895899933239	0.793478512855513
High	1.6059	-23.1991	523.622133290422	500.42299902801	0.778550497086723
High	1.6096	1426.48277191708	2373.00582357647	3799.48859549356	0.39685531623868
High	1.617	-683.779	506.853222668654	-176.926	0.837001195287418
High	1.6251	1689.47208304679	1559.74	3249.20942056779	0.469622259495977
High	1.633	839.021092068415	2468.94370778836	3307.96479985677	0.461990502070998
High	1.6344	-365.313	957.855480065821	592.542398429213	0.769993378804057
High	1.6443	-698.334	788.094813161249	89.7604083301995	0.814944451059879
High	1.6552	655.851567143066	2395.2251441935	3051.07671133656	0.495096986771052
High	1.6637	524.305419046286	1130.54798700425	1654.85340605054	0.661559014234318
High	1.6756	-1533.15	457.798339730668	-1075.35	0.901688242500604
High	1.6843	-756.676	180.229459760755	-576.446	0.867634496002181
High	1.6886	484.197256702611	1780.32861130932	2264.52586801193	0.591891055813586
High	1.6924	289.113620865409	1385.02988609952	1674.14350696493	0.659432995356183
High	1.7062	644.139943436302	2260.16695026064	2904.30689369694	0.513698976384476
High	1.7114	-1282.13	-214.672	-1496.8	0.926695489868115
High	1.7229	-26.8394	118.987574659557	92.1482060830545	0.814741271972922
High	1.726	1378.47369022233	1844.53946921688	3223.0131594392	0.473013675736009
High	1.7345	268.315813762097	1648.25087333729	1916.56668709939	0.632269738066228
High	1.7421	-730.93	566.211128529111	-164.719	0.836019369065431
High	1.7525	-3.50972	1377.3895815238	1373.87986283797	0.691915991378122
High	1.7565	-277.821	766.070338904558	488.249419472155	0.779670704957827
High	1.7608	1051.6961169517	1319.54488157933	2371.24099853103	0.579193051687156
High	1.7771	804.510418709603	325.48895104046	1129.99936975006	0.717313120503052
High	1.7815	319.105515020886	2018.88846449816	2337.99397951904	0.583164493356777
High	1.7979	767.866319669416	1705.28	2473.14519651042	0.566934802807969
High	1.799	-128.461	232.862521540741	104.401550620502	0.813697053647517
High	1.8039	118.799883701363	1690.40663764289	1809.20652134425	0.644400156005693
High	1.8053	1287.06824158809	1623.96942296387	2911.03766455197	0.512851051742097
High	1.8096	-518.173	1722.06612037404	1203.89309739377	0.70971359467833
High	1.8216	-476.18	201.859308981839	-274.321	0.844738423351426
High	1.826	-484.238	481.260967391752	-2.97732	0.822757862891393
High	1.8272	473.800273473147	1916.35867053721	2390.15894401036	0.576927090666377
High	1.8282	1167.54019864701	1608.07424851599	2775.61	0.52981389919165
High	1.8344	-75.4666	1428.92	1353.45073438856	0.694077915229858
High	1.8406	556.450595688545	2006.79764552107	2563.24824120962	0.555990382065572
High	1.871	-872.57	244.059353470568	-628.51	0.871408925605362
High	1.8737	-153.978	191.310515049895	37.3328322360451	0.819380268379011
High	1.876	1346.22223345496	1798.99577961433	3145.21801306929	0.483043758658541
High	1.897	1033.70965704601	1253.86927385577	2287.57893090178	0.589160170033913
High	1.9042	409.784578725262	1831.18444390086	2240.96902262612	0.594674618382894
High	1.9237	-828.757	779.084669190776	-49.6725	0.826634443049125
High	1.9329	-270.719	1100.25268380789	829.533988979957	0.74733568390752
High	2.0038	1264.81911897617	1901.22350500661	3166.04262398277	0.480364973614167
High	2.0182	602.011788369778	1488.85198067732	2090.8637690471	0.612243202534767
High	2.0259	-1593.96	-695.081	-2289.04	0.964041897465747
High	2.0259	-707.307	238.896560577255	-468.411	0.859640895968993
High	2.0426	1475.87773739656	1701.12087943861	3176.99861683518	0.478953840050096
High	2.0438	90.6013839630473	921.326393805274	1011.92777776832	0.729280551596128
High	2.0439	242.223288499709	1177.03227245234	1419.25556095205	0.687091853271828
High	2.0466	1183.27698239583	2532.8924981941	3716.16948058993	0.408051299413685
High	2.1206	2093.34165363397	2124.05548209771	4217.39713573168	0.339837536197596
High	2.1375	288.003369648069	303.610313779038	591.613683427107	0.770080353808765
High	2.1398	864.082030113845	1335.28875299261	2199.37078310646	0.599572632794949
High	2.1415	1286.52002725299	1104.10441331977	2390.62444057276	0.576871278084909
High	2.1485	326.725153503565	1538.68452999387	1865.40968349744	0.638069639535357
High	2.1489	955.312977752018	1678.9414505179	2634.25442826991	0.547296954624527
High	2.1582	271.966330671044	1923.68769904052	2195.65402971156	0.600009179341862
High	2.1647	420.141084627563	-92.5028	327.638281833288	0.794215625450909
High	2.2165	334.135281819576	1558.46236507089	1892.59764689047	0.634991675780924
High	2.219	4.45216943105414	963.400834751043	967.853004182097	0.733691898986564
High	2.2341	376.192485939164	1406.55595826721	1782.74844420637	0.647365138909389
High	2.2581	648.624730179097	2056.4546448217	2705.0793750008	0.53856648753404
High	2.2626	58.6015608768738	970.289047091396	1028.89060796827	0.727574634290013
High	2.2692	810.436002785592	2059.73055045825	2870.16655324384	0.517992146253116
High	2.2871	-508.076	1199.48136933189	691.405449128883	0.760653249898457
High	2.2885	2143.30814648326	2324.87517468458	4468.18332116784	0.304993538373456
High	2.3374	1077.72371148597	2296.22444447555	3373.94815596152	0.453378962352241
High	2.3448	1012.15884591621	1468.97194762981	2481.13079354601	0.565968804694428
High	2.375	822.140787203741	1458.49417383534	2280.63496103908	0.589983470153467
High	2.387	953.796684412181	2658.69696852223	3612.49365293441	0.421897295043914
High	2.3921	-417.251	1123.4855315052	706.234	0.759238442042251
High	2.4249	-582.484	1562.94008044595	980.456398951587	0.732433580026011
High	2.4375	-881.41	51.3475811985407	-830.063	0.885538883675404
High	2.4446	432.167186024987	1022.06726930993	1454.23445533492	0.683352239151697
High	2.4511	974.344686083111	1337.43658649314	2311.78127257626	0.586285880945525
High	2.4557	168.497749228857	2249.32529192856	2417.82304115742	0.573605524981392
High	2.4719	975.02253856524	1722.93221407782	2697.95475264306	0.539447376210835
High	2.4954	-930.196	4.6566762005878	-925.539	0.891962512062809
High	2.5037	-183.208	245.027	61.8181997988362	0.817314622365534
High	2.5256	202.253240704794	11.4970139934779	213.750254698271	0.804262293628042
High	2.5272	-885.352	113.117256224094	-772.234	0.881563542606635
High	2.5578	1713.27243451413	1517.24791455643	3230.52034907057	0.472042493912103
High	2.5646	1006.78373092212	757.364347968184	1764.14807889031	0.649443717103395
High	2.5681	389.000583767896	1667.11660145295	2056.11718522085	0.616267948735145
High	2.6183	-1028.16	-364.077	-1392.24	0.920818244718413
High	2.6365	-308.181	451.523313365008	143.342446283024	0.810361087979551
High	2.6872	-708.404	-51.2124	-759.616	0.880687688092975
High	2.6976	384.364000493289	1502.12369901209	1886.48769950538	0.635684268935475
High	2.6986	362.574490407345	762.275020709782	1124.84951111713	0.71783961707202
High	2.7066	119.015705230884	2022.82115998238	2141.83686521326	0.606310125664463
High	2.7232	631.169295119996	1100.98066376491	1732.14995888491	0.653008148509956
High	2.7292	-1274.65	129.931647441441	-1144.72	0.906043930460681
High	2.766	1134.25913146643	2304.7105213972	3438.96965286362	0.444851345796894
High	2.7718	-143.823	547.456265339233	403.633341083225	0.787388053867807
High	2.7718	1538.97496904859	1751.91057768471	3290.8855467333	0.464212500397992
High	2.8471	605.641570129845	2606.09614998191	3211.73772011175	0.474471264720314
High	2.8598	940.427458248173	1947.61017575954	2888.03763400771	0.515746462015913
High	2.8826	-1252.36	188.856868479534	-1063.5	0.900934977422585
High	2.9066	210.989602934172	1690.80594376513	1901.7955466993	0.633948084704456
High	3.0179	-1032.35	368.002066305909	-664.347	0.87397739684653
High	3.068	188.946243631514	659.304711269106	848.250954900619	0.745507342591529
High	3.164	-689.053	818.534468084344	129.481895517846	0.811551526031125
High	3.2098	534.681377271397	735.724278999359	1270.40565627076	0.70280174804104
High	3.2248	184.774871689178	918.824831367807	1103.59970305699	0.72000775262362
High	3.3005	-948.149	-35.4687	-983.617	0.895784371931984
High	3.3103	1462.74292094654	1876.07719330658	3338.82011425312	0.45796889631049
High	3.4531	-489.009	-293.708	-782.717	0.882288885474886
High	3.5443	-305.664	458.088960840891	152.424732802095	0.809579220168622
High	3.6	1970.2533135071	1738.99772150674	3709.25103501384	0.408978242117654
High	3.6412	1397.1306347239	1827.83880455188	3224.96943927578	0.472760653175023
High	3.7472	667.659594126436	654.98080617506	1322.6404003015	0.69732662481382
High	3.7483	1136.73146604612	1684.11244903384	2820.84391507996	0.524171498811819
High	3.7757	-141.309	472.253484344854	330.944467548289	0.793920640269088
High	3.8759	235.021541453264	764.717510003815	999.739051457079	0.730503555908231
High	4.0934	1096.75410063222	1968.82465726602	3065.57875789824	0.493246343573238
High	4.1647	91.3743006844311	40.2227138549132	131.597014539344	0.811370082356963
High	4.46	250.967796106883	820.588585676978	1071.55638178386	0.72326390611544
High	4.505	-565.086	695.190635249438	130.105104904272	0.811498072675925
High	4.847	603.609739740914	461.337589918265	1064.94732965918	0.723933511526269
High	5.0992	-514.327	602.663256830953	88.3364464643303	0.815065569142663
High	5.27	317.892253792153	787.218376645791	1105.11063043794	0.719853822543711
High	5.5476	15.3530265224649	1478.50525830111	1493.85828482358	0.679094275111254
High	6.002	256.620852639968	1102.38240271019	1359.00325535016	0.69349093347265
High	6.6586	1238.6530379137	1854.71792322355	3093.37096113725	0.489693470427712
High	6.8419	442.876062568417	1149.58433995533	1592.46040252375	0.668399120707144
High	8.2143	-350.071	-613.905	-963.976	0.894499151325666
High	14.5903	49.6370773635349	1753.07255386668	1802.70963123021	0.645129121852954
