# Supplementary material for: Integrated single-cell and transcriptome sequencing data reveal the value of IL1RAP in gastric cancer microenvironment and prognosis
Source: Front Oncol. 2025 May 15;15:1584619. doi: 10.3389/fonc.2025.1584619 (PMC12119286; doi:10.3389/fonc.2025.1584619)
Supplement: Supplementary file 6 [file Table6.xlsx]

## Sheet: Sheet1
GBM	Random forest	XGBoost
ESM1	MTHFD1L	SLC39A10
CST1	PAK1IP1	CLDN1
MTHFD1L	CIP2A	CEMIP
DSCC1	IL1RAP	IL1RAP
IL1RAP	BMP8A	ACAN
GABRD	DKC1	DSCC1
NUDCD1	GABRD	GABRD
DDX10	DDX10	CHGA
SOX4	COL10A1	PRRC2C
CLEC3B	NUP107	DDX10
