# Supplementary material for: Integrated single-cell and transcriptome sequencing data reveal the value of IL1RAP in gastric cancer microenvironment and prognosis
Source: Front Oncol. 2025 May 15;15:1584619. doi: 10.3389/fonc.2025.1584619 (PMC12119286; doi:10.3389/fonc.2025.1584619)
Supplement: Supplementary file 7 [file Table7.xlsx]

## Sheet: Sheet 1
group	IHC styaining score
Normal	0.68
Normal	0.67
Normal	0.78
Normal	0.79
Normal	0.8
Normal	0.81
Normal	0.82
Normal	0.83
Normal	0.84
Normal	0.85
Normal	0.86
Normal	0.87
Normal	0.88
Normal	0.81
Normal	0.82
Normal	0.91
Normal	0.92
Normal	0.93
Normal	0.94
Normal	0.67
Normal	0.78
Normal	0.79
Normal	0.98
Normal	0.99
Tumor	1.12
Tumor	1.14
Tumor	1.16
Tumor	1.18
Tumor	1.2
Tumor	1.22
Tumor	1.24
Tumor	1.26
Tumor	1.28
Tumor	1.3
Tumor	1.32
Tumor	1.34
Tumor	1.36
Tumor	1.38
Tumor	0.94
Tumor	0.67
Tumor	0.78
Tumor	0.79
Tumor	0.94
Tumor	1.28
Tumor	1.3
Tumor	1.32
Tumor	0.88
Tumor	0.81
Tumor	0.82
Tumor	0.91
