# Supplementary material for: Integrated single-cell and transcriptome sequencing data reveal the value of IL1RAP in gastric cancer microenvironment and prognosis
Source: Front Oncol. 2025 May 15;15:1584619. doi: 10.3389/fonc.2025.1584619 (PMC12119286; doi:10.3389/fonc.2025.1584619)
Supplement: Supplementary file 8 [file Table8.xlsx]

## Sheet: Sheet 1
Group	Activated B cell	Activated CD4 T cell	Activated CD8 T cell	Activated dendritic cell	CD56bright natural killer cell	CD56dim natural killer cell	Central memory CD4 T cell	Central memory CD8 T cell	Effector memeory CD4 T cell	Effector memeory CD8 T cell	Eosinophil	Gamma delta T cell	Immature B cell	Immature dendritic cell	Macrophage	Mast cell	MDSC	Memory B cell	Monocyte	Natural killer cell	Natural killer T cell	Neutrophil	Plasmacytoid dendritic cell	Regulatory T cell	T follicular helper cell	Type 1 T helper cell	Type 17 T helper cell	Type 2 T helper cell
Low	-0.244252	0.128181553863704	0.34	0.159763903774564	0.2435603931641	0.462958030087672	0.423060578262416	0.272976902557797	0.0629510282020423	-0.0551065	-0.109646	0.21892931419254	-0.113478	0.2495880664911	-0.126133	-0.140079	0.0935529490333392	0.0752329157573248	0.352072317346658	0.174960805156157	-0.00019181	-0.0666155	0.327068217487431	-0.00214469	0.0265732649589091	0.0348034902818122	0.0704566629371114	0.0745808237978667
Low	0.460727530999845	0.415543626166139	0.343250348428266	0.234495175747096	0.218565897753406	0.392416239957197	0.514778969836945	0.416248900188866	0.197387328985817	0.27659820972499	-0.00705999	0.389516015727476	0.493595036162076	0.221937798461431	0.157209163520187	0.0845359401077028	0.421162033295069	0.236787215589237	0.406149316997985	0.265889724981972	0.138014674935424	-0.217255	0.364683107158688	0.360122361967701	0.120547243526186	0.217949186005758	-0.00429271	0.159747929726966
Low	-0.213901	0.380319382207406	0.335513396342984	0.159474157697597	0.277843641869786	0.295317414772869	0.416873938972519	0.35499793391402	0.145485643754006	0.167032815657589	-0.0708727	0.240468704627141	-0.0380729	0.313805890507233	-0.0223581	-0.0171079	0.304531133965564	0.109919403900344	0.368458868083736	0.292974063680298	0.101079006596828	-0.260687	0.337333463447513	0.229302391067601	0.134589406689201	0.0829675344861928	-0.017069	0.197374206127217
Low	-0.127437	0.175830324540757	0.34	0.171362360496191	0.245279055311626	0.476850125303139	0.471018401010669	0.334484388712816	0.0602181456691575	0.0632844461529239	-0.131089	0.301655854539921	-0.0570833	0.320155850030754	0.0638819729572326	-0.0786983	0.310125501231187	0.0523415849937864	0.398131333448237	0.264523883878003	0.129807915784818	-0.132853	0.343567164453031	0.116059837229187	0.0718915571570799	0.0773714101247154	0.0460553038793418	0.101007073838988
Low	-0.0386381	0.0349851620971997	0.272570124052447	0.156679300653236	0.186590480308926	0.285914361971351	0.515343983891642	0.363685533955072	0.199732637378031	0.222337816619879	-0.0852855	0.196868330674961	0.0732247235588318	0.318613113440684	0.0375977366069975	0.137963039091986	0.323366142629985	0.100546727917817	0.328502218981982	0.342908674638248	0.145131665277608	-0.210153	0.388707048850937	0.244744498769573	0.101115714910577	0.162066091651627	-0.0583858	0.175570548311364
Low	0.0742544352792433	0.373843396168201	0.522690349456599	0.244657272688301	0.291750820714955	0.383199986942757	0.552869446904266	0.363285204075561	0.137109972884871	0.330091286669355	-0.0817207	0.310630920495568	0.222411635328862	0.304856347634523	0.12510142956696	0.114168761328774	0.527879372890057	0.0988403013025525	0.39064840581454	0.337108551458323	0.169583188427847	-0.0178729	0.348239425211694	0.265901097471737	0.147337591793384	0.198245874589598	0.144869403973616	0.194421622377282
Low	-0.124773	0.229500125774519	0.265632120014905	0.117892207655233	0.261383362509347	0.364035883923573	0.465074908738273	0.258407427492318	0.113671894195349	-0.0182287	-0.0726563	0.229879502157388	-0.0812465	0.258605745622071	-0.113682	-0.0938244	0.186619242275054	0.076539408226047	0.359760097318839	0.296595779739808	0.0809102275174636	-0.251971	0.336009334835862	0.0697425582698068	0.0640764298065099	0.0580937494961693	0.0272444507367009	0.157812114440001
Low	-0.228759	0.290091107425279	0.337557881892813	0.201171521314114	0.207697247781342	0.472751816134912	0.464608584247209	0.353717530857986	0.0752938266234134	0.136861891568255	-0.16905	0.260761021192128	-0.086321	0.211814539340406	0.00245211365731882	-0.0897458	0.27050779586308	0.0513605444355859	0.360203578070942	0.304901742905595	0.0821533301757191	-0.196301	0.30526355338456	0.0567187273337863	0.0113211806384136	0.08392959050781	0.0896999373840262	0.105915817538624
Low	-0.261856	0.114543933772484	0.34	0.177105416879235	0.243710459550876	0.381723930169231	0.457266593941286	0.313683028937287	0.089725845901324	0.0200301900619574	-0.0929004	0.240323199140422	-0.144988	0.273394558501316	-0.0516564	-0.0535919	0.233315610416019	0.0802710685130954	0.342716505907204	0.273546715600861	0.0926043108686005	-0.217418	0.318441331279673	0.0378847551905101	0.0692483475040541	0.0493522432800305	0.0472575028734128	0.0995053076750363
Low	-0.140725	0.226929804693758	0.372768711973958	0.231505681668263	0.245401165682595	0.409011060087167	0.522122985719928	0.392171147588834	0.0712396668663464	0.193336728215384	-0.00408113	0.278766166621052	0.0125198409945996	0.272725188945465	0.0225167990160109	-0.0707071	0.292432421615657	0.105667360839597	0.374825937333783	0.304554572933514	0.0987044048097728	-0.150813	0.31862076656206	0.0535594960766561	0.0996389871206119	0.141929003291961	0.108048182779236	0.113672766316675
Low	0.169067718723615	0.312464688364982	0.454710259732207	0.234419360368675	0.202088529568695	0.469460981579461	0.529845950270284	0.343028404681984	0.131725860173946	0.201524963657659	-0.00414588	0.265702923361283	0.199145643117933	0.274090936555281	0.112407107977123	-0.0520919	0.341643176336322	0.0855044538088603	0.390128389122162	0.339918079562864	0.157474846811078	-0.233938	0.356286244541312	0.0938626858145812	0.0987538243558421	0.164100701651129	0.0584670407030558	0.139218823168038
Low	0.528192877892252	0.440576322910127	0.548208040308382	0.223309314504365	0.245430272496427	0.450153023309629	0.584341649805334	0.298296691109102	0.158062247607749	0.324834784442893	0.0462235584208282	0.247574785829986	0.551163354054512	0.220737657077495	0.0478595165905355	-4.71e-05	0.497218965923661	0.0806584822828079	0.389025006300069	0.342899934615169	0.142487423512782	-0.217505	0.417791846736352	0.24045514185934	0.197283520603901	0.225307295778185	-0.0198791	0.141656913689025
Low	-0.019716	0.107658035568094	0.308629360617932	0.137060239341332	0.23800766882591	0.286313575260887	0.503200295910174	0.348982270264636	0.204803423049078	0.212787748811675	0.0460357627481146	0.202604185248394	0.108852430782358	0.301441567586825	0.0216328450446255	0.103660881277061	0.312766184420819	0.0693598520648521	0.326226657777231	0.350989038733837	0.12479026726658	-0.196498	0.397506980936849	0.208192195107411	0.116264296329404	0.160032107253037	-0.0856471	0.227468511419523
Low	-0.15267	0.112481703982065	0.338393631591046	0.160644251763831	0.215513276723068	0.342091985901919	0.518153707904745	0.372701621289633	0.235153817367075	0.214294647645919	-0.00122549	0.288735609077813	0.0257958337687824	0.289057088322768	0.110338331332505	0.304643133344949	0.344607870838627	0.066385952601484	0.333963377681051	0.351796179516626	0.170175712469964	-0.211658	0.377488220442176	0.250455705837013	0.140351883558621	0.186870574251365	-0.0630576	0.216133911832616
Low	0.456543654758071	0.316019341843457	0.489297408612664	0.23735844212082	0.248664763178706	0.447017303077497	0.565918345629084	0.408430261940547	0.164193908087748	0.301822764456761	0.0591753633844306	0.371534007856368	0.489950888664611	0.304013523992145	0.175253679425133	0.184376427453942	0.528687478727537	0.167861316858554	0.436810059621419	0.359798133478852	0.199142920036822	-0.0952736	0.384318133461099	0.317999166955162	0.243392908411982	0.268153806530286	0.057437655426101	0.134831023771616
Low	-0.292134	0.153032366079746	0.34	0.172518490934629	0.286481296374998	0.386399671709624	0.442039323447272	0.345592586372469	0.0435060353957408	0.0761672364579523	-0.172994	0.258006688162306	-0.13136	0.271120264862815	-0.0482363	-0.110968	0.219854834122969	0.122570628240177	0.356484650960641	0.163966579907361	0.00533610536126719	-0.117309	0.320890218867685	0.0207389939324745	0.032169475255741	0.0595862146359031	0.0743913292868026	0.161349021172653
Low	-0.263423	0.127470761198636	0.34	0.125457816873249	0.283958628791008	0.455333728286461	0.488472161381731	0.38849531037306	0.109869095662149	0.0102361593668905	-0.0176419	0.230237059051371	-0.100725	0.304396113000574	-0.0272513	0.00102589239869479	0.26378746610444	0.122725319591409	0.373104776746181	0.283176250637689	0.133946739919475	-0.218385	0.361243565325743	0.170449831491815	0.106013800386581	0.112212287122124	-0.0691065	0.150521479183483
Low	-0.237067	0.282336020850258	0.262729900873863	0.232876192238174	0.221449070982723	0.441730244209973	0.470428345316185	0.379893830098975	0.0953104327663109	0.145145842545247	-0.112438	0.293008286398785	-0.040402	0.308441397770803	-0.0227981	-0.0856154	0.267148400081842	0.079584213509931	0.367577626631345	0.27479750629105	0.0800890376945724	-0.0119798	0.302817240207684	0.0955544676300597	0.0636198767000847	0.111617212202097	0.0632757130450516	0.157575622690698
Low	0.259270075754462	0.111705508667152	0.313875521951921	0.160358439973114	0.182657146822147	0.347883857934421	0.52966310391388	0.320603942348482	0.171390472218605	0.207971160830497	-0.0049022	0.187525737783271	0.29539946712868	0.289083590208263	0.0166571114307239	0.00976661238177821	0.300056090530725	0.059339542614823	0.361242463189499	0.36878306911509	0.101459934213368	-0.271082	0.377489309410335	0.126651731786496	0.0976377407119648	0.158658323668374	-0.0241459	0.129945480825598
Low	0.0883064691417463	0.061173230228797	0.272407027186999	0.134825152553408	0.194752590271282	0.309173409675908	0.515690897060055	0.333106269413726	0.180958489463195	0.201408944301302	-0.0384577	0.149927471855992	0.129882186424716	0.27294840808544	0.0230941381419339	0.0333365711783096	0.281564312015135	0.0108742899639834	0.345091446513265	0.37820157967473	0.116841858988254	-0.190417	0.379618069293172	0.146000069861163	0.0935772428112803	0.168989301722719	-0.0478521	0.147067031973364
Low	-0.196782	0.0927415980023662	0.242737391870956	0.0932890846187495	0.276651675366181	0.400091199830387	0.487368860770396	0.291825960044723	0.106456014705159	0.0582322228626544	-0.170675	0.266351415295021	-0.0420108	0.185246613989102	-0.084787	-0.0065328	0.145580853521607	0.0793248794361057	0.366325972904226	0.290421259760066	0.0435657412304775	-0.336471	0.302984440758936	0.0721276006082783	0.056770438256166	0.0688704428085954	0.0638275078918159	0.154476752339266
Low	0.0330730812955953	0.22592571995628	0.33288192604305	0.211730816946789	0.209922614512085	0.434102952397459	0.499465709044334	0.350398915499975	0.137855226152418	0.196896970997769	-0.0092937	0.262383529465966	0.0813172708733561	0.238621570955862	0.0477284474541569	-0.0212887	0.322832732207109	0.0828209955531511	0.371256989414866	0.364832336110521	0.124415388528799	-0.11579	0.39615998806801	0.117795935286793	0.113258431054674	0.168759092045948	0.0983554021008641	0.13270465626395
Low	-0.0874695	0.283247998764282	0.427091873689225	0.277067016380385	0.249924474853536	0.499813469612593	0.540917535252743	0.423289424073623	0.102088403435234	0.246554076578086	-0.111245	0.372211965372828	0.0634129426204534	0.297398700888285	0.140416537997533	0.0507511592600186	0.463906309873411	0.137020641619835	0.3910076208783	0.357250694592896	0.158866068943515	-0.097932	0.336498339452828	0.305843988442732	0.166705767286715	0.187318048465258	0.096470059901865	0.102386436262757
Low	-0.0426826	0.0445695584409418	0.367301639402797	0.179902953103612	0.225972304404503	0.40576997005077	0.515368168201616	0.369329636075237	0.141172582058778	0.261914819270184	-0.0813546	0.236372859657747	0.102604382150284	0.284899721954611	0.107220220745864	0.0979311389641527	0.406482793142979	0.0408906218644669	0.370134234310441	0.398551593180314	0.138745578211054	-0.18134	0.365774520351996	0.210316115846922	0.14756719873047	0.196521906614731	0.0591389796982106	0.13556446856257
Low	0.0654489535061761	0.382353468777247	0.444716235149232	0.260880022766993	0.21676179774425	0.404496856732357	0.529257169422295	0.38976080202531	0.132749671836861	0.249996077261211	0.028863805887227	0.307915195714045	0.207128285337898	0.212866891774932	0.0650200636237939	-0.0345319	0.411814771753663	0.136701735949818	0.394519969503109	0.357346710706216	0.175894180688989	-0.171823	0.327191781672116	0.233549061839471	0.122113317614989	0.186374964302589	0.101008925416939	0.175325046865857
Low	-0.0755364	0.0929389971337788	0.34	0.137639544879058	0.215702781036405	0.385245412806806	0.517212602497369	0.408352422908061	0.118108845385682	0.143710268368492	-0.101168	0.240441982727923	-0.00676773	0.245825935058939	-0.0569588	-0.0169007	0.176594224141256	0.0929194745323556	0.320042282480084	0.347261050339352	0.11103657738262	-0.238185	0.350122487552094	0.0626991202628973	0.0649046510744221	0.120228516660292	0.041289775366817	0.205440798720509
Low	-0.23092	0.202928681391489	0.34	0.151861510890385	0.260025243337479	0.368130215025785	0.495970257980113	0.279396571996035	0.097332320956311	0.0706248100442292	-0.167266	0.243489164322777	-0.0924405	0.257058772291855	-0.053901	-0.0988802	0.240053903483819	0.12276674817868	0.343842410120115	0.32082691834628	0.0947410875962313	-0.215092	0.392331342029583	0.0906374618274539	0.0935411383830401	0.0568499812963138	-0.0637923	0.155720350923637
Low	-0.258715	0.248138486731009	0.34	0.092352594334246	0.26543558541154	0.438292835871634	0.455256143557643	0.345048366323136	0.0915596143266573	0.0647680309333776	-0.225295	0.250545215525839	-0.154929	0.271957928169936	-0.150187	-0.0889714	0.204085748604138	0.162364339346476	0.33760759684615	0.251419849733852	0.0982796276598264	-0.0899847	0.333167696441777	0.0745606698562153	0.0549494039971769	0.0667401880018598	0.00937796064133993	0.219603342336485
Low	-0.214285	0.193907335540645	0.34	0.197279892424495	0.250417400003541	0.40102182808238	0.463281820645199	0.402578803714421	0.0972188786802674	0.141636289670011	-0.03853	0.276933986712712	-0.0852005	0.271313294944645	-0.0280958	-0.0601241	0.225523404318717	0.103713623365488	0.389527535666563	0.244592778063801	0.0649228080814351	-0.194097	0.265694812120196	0.0940718278118808	0.07593072944067	0.0712585346484444	0.0498739198607075	0.0906401555053561
Low	-0.0232504	0.304354518631217	0.475978609059867	0.254654738226046	0.247123079442335	0.369431733661986	0.496036338391842	0.416517961715664	0.12450015987877	0.222127116478517	-0.107089	0.263875327495279	0.131076921651758	0.258311856619006	0.0903690046004584	0.00787244677837553	0.403271995567951	0.0989834536460909	0.376083573398147	0.337947563150766	0.120148476486481	-0.137927	0.310702320682674	0.124903236920388	0.098875371377905	0.180371520678303	0.0570868228826391	0.132090162866955
Low	-0.18574	0.128802434056925	0.260264274523023	0.201237690047997	0.304307215069008	0.389882909547294	0.479972849560907	0.389709658784309	0.110280285267857	0.143687238153241	-0.125135	0.275950435639535	-0.0476791	0.300902410917089	0.0119662209451253	0.0416547470494684	0.275653953863677	0.0283000923043915	0.348441720963133	0.287385458090154	0.0677523324165073	-0.123942	0.331835592112019	0.136462604744909	0.076111001489092	0.102234974489031	0.0723010149559082	0.151114526444692
Low	-0.25593	0.197454227836891	0.34	0.192498681527982	0.226687593094124	0.44230617904126	0.46326282121931	0.374114545647069	0.0550303979376701	0.0875023078025078	-0.174424	0.240142344809249	-0.15047	0.211552167336483	-0.0594688	-0.073342	0.253953423504532	0.147056583588505	0.398328824793842	0.282091416614574	0.121639083798962	-0.109892	0.366483505289738	0.0791123294755804	0.115419877706868	0.0871464558492387	0.118557445244473	0.145605912563581
Low	-0.0441758	0.273901393100844	0.37404365009956	0.224644252412986	0.244758473565427	0.391972395101416	0.510569509056705	0.355846043343462	0.0888100303519245	0.167459443720794	0.0449813012733751	0.309003540924424	0.0604683047193915	0.265515908776443	-0.00452158	-0.0565501	0.329717611695881	0.161033922687497	0.353532486869066	0.336128538109818	0.144678075098535	-0.176126	0.3341303349578	0.183224111773994	0.112782369832712	0.120344960745995	0.0498764882504778	0.105933328523415
Low	-0.0191022	0.128222962856835	0.27381202355642	0.156576570016879	0.18844512879336	0.364998374208081	0.526024420822224	0.400137435313861	0.14683824348396	0.170891175477484	-0.104934	0.205217414756647	0.0364302355086486	0.271415027368901	-0.0271417	0.0571711660952085	0.235952787215807	0.0876663958898571	0.349914725334758	0.346788254498977	0.0916894812200343	-0.272394	0.349782729759396	0.117317926524754	0.0950645885605585	0.114430644787412	-0.00471752	0.168235083608748
Low	-0.34084	0.199150025058866	0.34	0.0981577998237094	0.207928977025608	0.406371061524231	0.476813780888879	0.287614132760518	0.099160193274486	-0.0424212	-0.0695397	0.240841506663269	-0.204062	0.295974164872132	-0.0735457	-0.0785993	0.138143463400668	0.120299626284788	0.366383211509825	0.258094115633208	0.101246108918315	-0.233956	0.29977449044125	0.0220457957859519	0.058908204523755	0.068949913713203	-0.00264464	0.117485699165099
Low	-0.199863	0.220704668592545	0.254395605633949	0.188908270466776	0.264559608728494	0.394418913600321	0.423611665338997	0.34844768571015	0.0845823642346085	0.0590734562981581	-0.0947301	0.256327586210153	-0.0869498	0.25149987563719	-0.00895715	-0.0538223	0.291643569096577	0.0986368024153947	0.350689386042619	0.219547221351086	0.0666741750673972	-0.127256	0.332690087018516	0.0798289753124049	0.0703063390277626	0.0536926559365378	0.0964884371162522	0.114935909161037
Low	-0.195459	0.31144417367975	0.359302326603924	0.228001982816563	0.169278667702536	0.36976904236787	0.475693282533579	0.331492584095007	0.113326477565542	0.207055636349384	-0.0541549	0.265472442965923	0.0148876668018153	0.290525362391268	0.0359815075844484	-0.025829	0.337529013789682	0.135428505263041	0.357797943877793	0.309718074983064	0.145073566868208	-0.137265	0.340134509349685	0.217373279509427	0.105653439853598	0.122339033575762	0.0660634353679101	0.193511381358818
Low	0.572543443375626	0.312930587096047	0.5272257734845	0.259659750450184	0.211042726849096	0.368399537774735	0.593628334789444	0.338282893517064	0.234743231619383	0.346811636695397	-0.0206197	0.2220497713633	0.607742678932909	0.250090323840532	0.0972208062135378	0.0828264951383179	0.427598753139366	0.119920644965207	0.399569172408098	0.389887808394585	0.176660262496564	-0.23824	0.388643314687541	0.275906820847981	0.189315244262424	0.252761475483484	-0.0358169	0.142210462245576
Low	-0.264792	0.148924101617479	0.34	0.132302010430599	0.241683622763768	0.439552876173605	0.45084089614256	0.322616528376988	0.0881186099513467	-0.0153985	-0.0732587	0.232830090517117	-0.129396	0.234425950330154	-0.089792	-0.037507	0.13327433189147	0.0724599099707547	0.335474576028469	0.29849309139472	0.0877824047751759	-0.160874	0.350954494869127	0.026907422405976	0.0490267692405258	0.068502602546692	0.0112746527321319	0.0837936364249598
Low	-0.073517	0.0246210420468014	0.217713161873016	0.212620811268966	0.242138206610935	0.415669170425583	0.511136171523336	0.426624908194672	0.142856952805647	0.183658765082249	-0.0176464	0.305482302305833	0.0968265643432139	0.297498142778801	0.0909227576694617	0.109664952123099	0.33417785296692	0.157976336895025	0.372558300884072	0.37142817137667	0.153985134800846	-0.0734967	0.377246995681045	0.312570009043031	0.169213844690384	0.152377770692081	0.0513448313432453	0.0624466280225258
Low	-0.0811815	0.0857836013791807	0.496903895293171	0.21657683229429	0.252712873001754	0.322182296977628	0.571757506434106	0.382746735077943	0.149462581648606	0.348717266030955	-0.0818251	0.205640271186054	0.0690013842446878	0.302823416978107	0.108101202345344	0.0708097696490662	0.463271093276557	-0.0105688	0.356159768349344	0.430211944031083	0.190399581725257	-0.234532	0.391420221584754	0.254266985752873	0.151865567605078	0.212048355099674	0.0381963493687119	0.160237462789796
Low	0.170511281450097	0.194723534058809	0.374858884016037	0.220500698312478	0.218522413013145	0.372256601395373	0.529152200611642	0.376069842746486	0.173691598205104	0.245522671492161	-0.11751	0.213200302175923	0.275296453685229	0.256852465997931	0.0367370388766166	0.0688749177118795	0.391988956007633	0.121025885181709	0.360559003901639	0.377237164309173	0.159989841172022	-0.170236	0.391490317605346	0.216557050645393	0.118771259210678	0.173412928441081	-0.081647	0.138980073554261
Low	0.0533600128791176	0.388617974373192	0.370106728053671	0.211828523937566	0.217465740787959	0.384337760945244	0.487150185437787	0.398354103571926	0.146458856673173	0.30768990911831	-0.0658729	0.27204470340236	0.193695837856023	0.293622895432597	0.0515675451608915	-0.0558905	0.348288344759714	0.101306242610814	0.369134035442683	0.337354642980048	0.132723470149213	-0.230299	0.336319693514754	0.199721819795821	0.0795446861861645	0.148078963873754	0.0719234391645451	0.160878131927974
Low	-0.0902419	0.273682011636383	0.323712439548052	0.230254931881745	0.28344679934334	0.39231124204368	0.511938591937505	0.387904370462878	0.0325832581689721	0.199374936520768	0.0346739507132561	0.234946257905458	0.0334868962093874	0.318127404150119	0.00632750308013623	-0.0262628	0.293402308078174	0.125190666027263	0.343401236968124	0.287319396244481	0.138241445064686	-0.196387	0.32069675421737	0.11254901701488	0.0631850620871853	0.11318317073959	0.0428348526204472	0.118817098310829
Low	-0.0700042	0.0552114782133076	0.204247822060396	0.165593983172951	0.172183561186518	0.383947124794781	0.486346229534309	0.388522934797108	0.166773863568149	0.183504961152781	0.0141851251951994	0.247129865757452	0.0376014393499336	0.24275677796529	0.028232733552809	0.0912041800110131	0.318172185020316	0.131560831942604	0.361123677677062	0.359976710098253	0.118160502841991	-0.173804	0.384407585423931	0.185994708231104	0.143651068953977	0.129257447404002	0.003951868756156	0.131123519654281
Low	0.170621790808131	0.205289495332505	0.34	0.149643544674678	0.217455342888523	0.430151887395619	0.48408225901838	0.294327494934412	0.0839403350379734	0.0906550305662237	-0.202266	0.228588186249632	0.215820749765694	0.29269769964979	-0.0245334	-0.0301032	0.262461836371246	0.0962464884205707	0.397899501953112	0.261678030695808	0.0698816235992806	-0.15232	0.361757600991725	0.134147842714772	0.107398593227958	0.100174427702648	-0.027138	0.0814618291093774
Low	-0.110552	0.275881478153574	0.302203127957554	0.25013220194037	0.222118074747062	0.3932514351881	0.461955671690229	0.323094497786391	0.105037939978989	0.193482666221906	-0.0991802	0.18444375108472	0.0328486995456217	0.296256563598975	-0.0349482	-0.0601538	0.283972762269222	0.0898894735841058	0.36921534387059	0.265668378268891	0.0472881772959544	-0.0656609	0.344070928908325	0.078554618435512	0.032579135632995	0.109687576494917	0.153076013508912	0.170147404380174
Low	0.392435380380261	0.294606724673611	0.516522789818705	0.302891954046647	0.275794577381476	0.478942529856591	0.577684594304416	0.489325674614519	0.183505173808256	0.360663488705707	-0.00637483	0.387993572516077	0.397347524073939	0.34084031776868	0.290452734765117	0.330076593120997	0.613934441384296	0.179256932674488	0.464675889017664	0.407388295621484	0.236811941111283	-0.0356785	0.409509982977603	0.486770054589074	0.294526586154565	0.298057746226111	0.0794585639772884	0.110720816120162
Low	-0.296266	0.227230222549969	0.287469016789154	0.149401828585197	0.242834680424243	0.438798495230608	0.495225626073547	0.320547683570563	0.0493757900757682	0.146241736218994	-0.114904	0.294480031914276	-0.0217261	0.237217661251256	0.0420271459222415	-0.0707521	0.25221716401576	0.161185623982777	0.35836694643561	0.30426738342815	0.145217946652862	-0.184139	0.317950261226094	0.0926429555778071	0.119240277678974	0.112742340299393	0.0823515444502461	0.152360809998694
Low	-0.356585	0.107837803630049	0.34	0.106016288781273	0.229223126921709	0.429996888414026	0.480251846975079	0.297615271814138	0.046492720731131	-0.0235292	-0.132643	0.203039587898891	-0.202559	0.275359551356873	-0.138249	-0.105963	0.149892947071856	0.10459170265226	0.389534818358382	0.266873858604391	0.0908295833389792	-0.197157	0.379058304990855	0.0598453535530287	0.0643574776020466	0.0707459757696804	0.0240766276932711	0.0733572346488799
Low	-0.147224	0.21972369485455	0.264844495670702	0.160003009177028	0.237525028639473	0.398707195625354	0.494281924324116	0.362538887411501	0.144983935641873	0.110255398015896	-0.0865354	0.235812605946262	0.0030644233511254	0.277884201135546	-0.0706768	0.0213389125454109	0.180496255311914	0.143679952478743	0.401397017612021	0.246641760940129	0.0649381082307913	-0.174425	0.299870705782463	0.0374127063720594	0.0460933828932289	0.0892995542978423	0.0792731350974044	0.22910506000688
Low	-0.260309	0.0328651480851577	0.34	0.140409392421856	0.281590465805898	0.421862365871297	0.397689198566125	0.349603921488439	0.152756602866515	0.0428678510414821	-0.0793359	0.156788469718651	-0.0963083	0.322466722147172	0.0142905955206314	-0.0409486	0.197515545597129	0.0453407759098594	0.424709636751596	0.241399758305594	0.0813987348730629	-0.190194	0.30689074461052	0.0831843794089531	0.0425310280035042	0.120428914278269	-0.0042217	0.0110730623888336
Low	0.0405340774202084	0.404875904438491	0.523715528385355	0.271355019736652	0.247152058366369	0.322551726868319	0.537103163827012	0.411787946865361	0.142249585630647	0.351617178111373	-0.0114632	0.31292628694805	0.186976480691494	0.286885462407192	0.121038148706753	0.0718569246869281	0.485488027094671	0.135608732730128	0.405256266390108	0.386318078143578	0.205567651814975	-0.143606	0.356021951322473	0.301392012721784	0.15796441649964	0.245792381793099	0.0690149598455597	0.253846481811129
Low	-0.187551	0.345359098826069	0.417546870007652	0.195230036421403	0.224179529219962	0.45215967086979	0.487737653055082	0.329236762075335	0.0733922423353715	0.274768650663638	-0.107372	0.260203988997072	0.0806045872818733	0.289116208891468	0.0315213810838529	-0.0395433	0.32292884075757	0.0721023093983275	0.365193957374073	0.333950488358525	0.121666645248383	-0.18827	0.297866751150753	0.131595161276979	0.10111595589427	0.15467541856733	0.0894787433411808	0.160124206646459
Low	0.0295107004995945	0.230359213140032	0.371689322602963	0.227011227821096	0.256861188628016	0.467072148191003	0.538422517950391	0.418700739717548	0.147587599686032	0.187617657942317	-0.0720972	0.321962162343891	0.0902863512761732	0.296584293155057	0.134312385114865	0.0937026402033802	0.423044963464103	0.134551163296362	0.392611304261168	0.332783482592135	0.147274380875007	-0.0282461	0.349614172020035	0.239433668246055	0.162080110511003	0.183133466297106	0.0624291294992102	0.125134413797685
Low	-0.190366	0.112493442969309	0.293090106263628	0.219099859520448	0.256986776411059	0.463268670944282	0.564998163153282	0.456884445840247	0.133399755002786	0.223852814097313	-0.119311	0.315907872470465	0.0295912737498443	0.326635420432792	0.134339925071827	0.105689859751056	0.470355336813534	0.0812341258018641	0.388393905793864	0.407672631119482	0.187998612355567	-0.139756	0.397351211435707	0.312842319660604	0.174802961597454	0.199961280238497	0.0938560323032584	0.195468913274986
Low	-0.162	0.119388785667434	0.34	0.100207691165353	0.16694661327163	0.397605817863418	0.435972640875027	0.262265707703179	0.0619268648167662	-0.0248637	-0.124095	0.207916355757639	-0.20526	0.314866524490438	-0.0968253	-0.105129	0.057314353264956	0.0117837071514241	0.322019209138952	0.225832017166897	0.06149796033981	-0.336501	0.292574506335111	-0.0366862	0.0401758781622067	0.0250651280517192	-0.06763	0.0676176259451138
Low	-0.223985	0.157258021139112	0.256591601138662	0.200860927461901	0.213122457213893	0.490767560269267	0.511242551989004	0.351263195569918	0.0716931643261536	0.10449064174027	-0.201601	0.229368328880415	-0.00852975	0.289748561579983	0.0201435115107383	-0.0219656	0.333304651929439	0.0921227322152117	0.35841998966445	0.324520508609757	0.0953994189586886	-0.268134	0.37402583987072	0.123529159434062	0.0648236398845116	0.0933268670173525	0.0730782514840514	0.185701172260883
Low	-0.0962941	0.413857702026789	0.457357852312129	0.264589824829714	0.25535125894257	0.343439972515387	0.487508401661613	0.394801129715546	0.132667006538077	0.298077711060421	-0.0440883	0.324230760360496	0.127446218866044	0.278568305012657	0.133194279916039	0.0159771274189571	0.438893671428864	0.131533102586666	0.401532443088304	0.345895908687756	0.165398914252948	-0.179276	0.309363988210495	0.269604304663138	0.148333018657513	0.175189415962394	0.0399509024249927	0.199848813682461
Low	-0.0986815	0.202783367546404	0.268153997401624	0.157384998514162	0.247449768192114	0.447820218484989	0.504636920923549	0.418754062897264	0.0941817404906453	0.129427944896156	-0.0503994	0.268644782391441	0.00510125685059839	0.297209403518688	0.013435934694413	-0.000967953	0.301306337559394	0.0977093690000629	0.375478974486386	0.321531075363575	0.147828701644546	-0.202191	0.312089023505352	0.110037389959939	0.117817709735776	0.140729017520253	0.0793420630858826	0.167257403089968
Low	-0.176859	0.275960927859935	0.408162654205848	0.230247315295663	0.28996691860473	0.445071771720888	0.483631515128264	0.369129116459178	0.116627844455887	0.0488009624212332	-0.0831615	0.2787376905176	-0.0785428	0.228751949815263	0.00613064977240898	0.0378570652748618	0.331779094399781	0.119913907076259	0.351708056609964	0.324555768095708	0.125073712808176	-0.161276	0.326131408353666	0.155028644099129	0.077369180699252	0.124481654491464	0.109317020784378	0.10133186685596
Low	0.071437292549061	0.176643486429553	0.406335970858319	0.180791605850972	0.209802383388595	0.430988495542248	0.545029168342254	0.427379791089576	0.160151669005363	0.235058380642628	-0.0836342	0.220044929859955	0.136094440519512	0.282881126793503	0.0808200379514862	0.105443448938222	0.404567383506656	0.0704436541483154	0.381095463271441	0.372305571430467	0.155569859145047	-0.226449	0.365530197855612	0.208879508962007	0.165893813674609	0.206575579441531	0.0319705765933755	0.169154745174277
Low	-0.122796	0.10509317009032	0.279814801772793	0.20266186150517	0.264499251047573	0.457226864819536	0.507051684249235	0.362883538571479	0.0767248919756598	0.214022621468205	-0.00685227	0.249661798782063	0.0156914764608576	0.287596579531792	0.0734662053995782	0.0723437574165818	0.324003859058123	-0.00536678	0.350740892660186	0.352331186640603	0.118874771566767	-0.209698	0.358012176263654	0.124329306422934	0.0920397536310785	0.133393788144336	0.192253115177972	0.0901733409682848
Low	0.10855092586768	0.134756322132212	0.378075835250184	0.171967400338364	0.249764530749958	0.442007458715417	0.558102592353628	0.429770294318336	0.172453513456667	0.234648027433413	-0.0195082	0.265652671692426	0.104651047262713	0.314390250751745	0.100385076365128	0.181055077796586	0.424843310936256	0.112294906803411	0.389883732807452	0.380096996837139	0.166225345981508	-0.179317	0.385147815321507	0.238846437002771	0.185504560265937	0.225291159549999	0.0557108588010155	0.155304139984851
Low	0.63660931691227	0.476386293590829	0.560970245303493	0.276568449213949	0.269750755358722	0.434562415067165	0.587482826902458	0.346014858458871	0.168821337920641	0.335820177838086	0.00904025556024436	0.272827077722886	0.643415075703465	0.284877379808091	0.0948054451564213	0.0527552177707449	0.518597684343404	0.275035508634024	0.435862926979494	0.333886244412385	0.150671037164195	-0.208891	0.392639208813518	0.284988961845393	0.228288444453173	0.257745714240244	0.0284168201418145	0.180765891766014
Low	0.092325127237193	0.129031796620144	0.300398839635492	0.212160180118005	0.195000116056558	0.384293893572021	0.50554971418848	0.396005557301261	0.186097616433173	0.25165965770009	-0.00907791	0.223992709932116	0.158957427594809	0.271134649320487	0.0810452609015305	0.121864578895833	0.396594719664113	0.0934494506278728	0.356226403721902	0.390834291334851	0.126568545662506	-0.148987	0.397579309759532	0.236648589476741	0.159945887107077	0.177059556768556	-0.0314896	0.136308312878866
Low	-0.137936	0.267599212821128	0.363940100859482	0.225499754431456	0.213101666593684	0.430331285173197	0.487742418653452	0.397326575347183	0.0887068060159443	0.129243751630421	-0.0970512	0.261888478398344	-0.00802655	0.226316787300812	-0.000453496	-0.0664696	0.254758205982159	0.136696115586633	0.377946246140667	0.292717660166758	0.0645079347278907	-0.245905	0.296984451256912	0.0732386750140412	0.0651207046894541	0.122754312113134	0.151819264050687	0.160371992581986
Low	-0.26622	0.14087569220851	0.34	0.116077650030371	0.224147895037766	0.395887886739472	0.406319054054878	0.340827399797577	0.112312382227202	-0.00491033	-0.060135	0.192418281834231	-0.159173	0.336021616950169	-0.0954182	-0.0989776	0.124582984297658	0.121301913480496	0.336641982247875	0.322860849580022	-0.00716873	-0.2175	0.324202082676286	0.083353329937787	0.0580929365387354	-0.00841171	-0.0312609	0.126777388792432
Low	-0.0575129	0.0199853364744086	0.279626324432284	0.158393730199256	0.278166456184439	0.417550915590494	0.497853955067556	0.356652752781991	0.0881743467687505	0.151101245831187	-0.0362828	0.186538951450256	-0.0378291	0.277839257722624	-0.0311251	0.0409474448776009	0.27029820726756	-0.0484838	0.366458686893758	0.317643071716242	0.0599845300201526	-0.173469	0.344809467841259	0.0312830947290413	0.116927291042745	0.118624076783172	0.0629645171177107	0.082367277169758
Low	-0.00363677	0.324892445235274	0.533169201144106	0.2158872542079	0.276842024610618	0.420843230943468	0.528542551596455	0.394064815458543	0.120962732829223	0.284359150510163	-0.117623	0.31333058149593	0.103589898794285	0.279122920698038	0.0866755935645839	0.0052627157944313	0.469760384773795	0.0965547480498588	0.374556339978038	0.347299250912655	0.139900943636099	-0.186481	0.331766383108923	0.228354728138118	0.151036298855771	0.171767512043073	0.050832873309261	0.17082930172828
Low	-0.257259	0.228035716938042	0.274761441706089	0.17984540963231	0.209449867675362	0.404456209468046	0.442048713154425	0.413420309723335	0.105857736591727	0.15156922700802	-0.0715852	0.290830169201772	-0.0342529	0.246795484576032	-0.0293112	-0.0661046	0.323587968516605	0.09417988835434	0.367269140998617	0.287212604456337	0.103722966941098	-0.102878	0.30653196424106	0.100349584953216	0.064064319887983	0.102431988882683	0.0691214449725594	0.110273085050071
Low	-0.0812221	0.119698183722635	0.329605648018229	0.175380611860793	0.192834365688361	0.340524729599705	0.524394299000624	0.399020497493386	0.208721776308777	0.240607110489289	0.0491591542904067	0.24148993476794	0.0656902639197361	0.329404258564702	0.0906466428303857	0.208101903767216	0.432723254408679	0.0452024772471064	0.359446391765615	0.395815222212291	0.185127192334975	-0.135676	0.410105520176668	0.28804210378369	0.151199103983656	0.203554909903299	-0.0143109	0.200718411039677
Low	0.157029120657952	0.252136716444234	0.478690444684673	0.21829330004912	0.276995279505508	0.47231743889771	0.590436101293229	0.443513911887219	0.163889271677371	0.308521367538824	0.0124086886056212	0.339560675554545	0.230583388390171	0.33962165873328	0.204544949896112	0.220106905450358	0.560651455308976	0.121037884104904	0.410105358536723	0.410823056819496	0.206517136655961	-0.0685882	0.400372288698285	0.378628941731621	0.246460416727041	0.233779280849358	0.0487680857047551	0.132323509517557
Low	0.030336206831097	0.224082040791196	0.357573232213798	0.151022209983459	0.257910393108573	0.443167647139777	0.522842464225669	0.331297700982029	0.0889856267035937	0.110688687679292	-0.0359384	0.262101168730907	0.0795767968878418	0.29970433803004	0.0805980531120937	0.00519935363584649	0.290194900235009	0.0401509505966043	0.465685039303624	0.289908912283459	0.0870386347118226	-0.148194	0.31982275260316	0.112661822306531	0.13060904928257	0.128748740178779	0.00921295327107349	0.0743798880316964
Low	-0.043539	0.274105435569369	0.329626552882175	0.266048403158639	0.259271042609152	0.466263274978861	0.51182517035135	0.458167962374423	0.134329907866083	0.239482940170831	-0.00320803	0.374974956009826	0.082962487923885	0.297359808587304	0.183948834118975	0.182185039261332	0.457568896965987	0.125691238263156	0.400960855220253	0.343686244213128	0.161949264611429	0.141758953611879	0.396124817232291	0.304297098054153	0.175685401945566	0.176919869256004	0.0906980534918008	0.132780299864439
Low	-0.155055	0.0685819470162085	0.24721411571077	0.234995436091872	0.217489111619004	0.437759079348826	0.519419965537487	0.467587395072489	0.138277715590722	0.245377906703405	-0.0232444	0.338967566820105	0.0377535198286575	0.322922247953986	0.138552547593647	0.19736271328325	0.382365820352984	0.11113696729171	0.397170471776534	0.383621127016948	0.153892028068787	-0.0550309	0.406755570775736	0.372946740636225	0.184797486383272	0.144076161611817	0.0364490488001058	0.12732498437678
Low	-0.117797	0.113015655875677	0.269833218650491	0.192241862324637	0.221061770800005	0.399671421175785	0.553871242146599	0.432216189448576	0.174488359497304	0.214155485804578	-0.0425761	0.285802728142767	0.0186852189421009	0.317310689724683	0.115315448138583	0.162017421864456	0.375085691564217	0.0432627597925525	0.351495707897075	0.398879620213183	0.18071016183795	-0.106728	0.392038046831752	0.290044620381327	0.128355694403039	0.151772341273884	0.0353714932740379	0.203996810982128
Low	-0.304674	0.146336885433558	0.246436318799036	0.168797918787419	0.25284645018318	0.387653861133222	0.456802619471315	0.344809390851541	0.111241139030975	0.0177937142958955	-0.109052	0.256827911687137	-0.1677	0.308300095677748	-0.0265414	-0.0415958	0.172775138364172	0.0222837969311598	0.340335102225283	0.271405342155848	0.105124417785896	-0.105279	0.337126320336147	0.0531459141970074	0.0330801411566836	0.0821509630200461	0.02553316572627	0.166152846530571
Low	-0.107059	0.36748631982985	0.415613791212258	0.283962354511545	0.214850699123558	0.411554159156207	0.523195233510038	0.419773858254958	0.118963944186563	0.216692901323947	-0.0828657	0.283703415753322	0.0910591670882195	0.308636991604816	0.057737465148788	-0.00315365	0.409253274890066	0.112102920321603	0.401475848641238	0.31473733968838	0.124579056858994	-0.0468408	0.319073378800451	0.246344200288716	0.0960691573126845	0.149586463254421	0.11906444146556	0.158339729660478
Low	0.0053601400238551	0.360683107458903	0.487746444928217	0.292722049248295	0.245616403960943	0.464616859179324	0.542136288949083	0.429044865179194	0.0814525006057071	0.316295686142183	-0.0664219	0.265960830885146	0.160519241940204	0.292665430560801	0.0900549937017835	0.019961678069502	0.434538841588019	0.0885423781680272	0.404202872701481	0.374555920421993	0.161925062326684	-0.07092	0.359316211998769	0.205224702282732	0.125697666199851	0.215515582733085	0.162392735561781	0.181531551887773
Low	-0.220949	0.175912804244508	0.34	0.13409112245871	0.266178122059623	0.374408611472796	0.421780292313987	0.299477794813271	0.0639822943330742	0.0317340193748241	-0.117946	0.189314963838367	-0.109321	0.277840266773552	-0.111349	-0.130242	0.125567197164387	0.0819730348774653	0.35624178594559	0.221077536107238	0.0287775536832248	-0.216074	0.234838568681049	0.0336067129676619	0.0253409277582344	0.0427028321892013	0.0995964813387915	0.0959580809658581
Low	-0.0748345	0.163302867123212	0.34	0.213023674331141	0.227385273145979	0.439767565094014	0.493293377673196	0.386020239426385	0.102287395499881	0.17837441117527	-0.127352	0.277026431774161	-0.00424824	0.291620175411889	-0.0154992	-0.0245642	0.273792214162963	0.0462743125468893	0.353560460425597	0.327465380313289	0.100255013325927	-0.0255613	0.350405103569915	0.104790766083911	0.0771165539573709	0.125620074846403	0.0585966062687661	0.163348034267863
Low	0.246056579361176	0.226721034113482	0.491603529136647	0.241605373172479	0.275809904647279	0.445365273739485	0.568911541824727	0.420635466439689	0.182708427518627	0.298142366612196	0.0212508399819806	0.297719699467612	0.267445232429993	0.291089121502661	0.177592294943288	0.161528384719199	0.511210649776467	0.144369532680272	0.414591913423428	0.397896578211545	0.183866224173395	-0.0685238	0.394360405202946	0.327571817996826	0.205966200855242	0.238989771253718	0.0587057524750082	0.109705216745477
Low	0.39171476895499	0.374132449211324	0.531317727396899	0.274103233378265	0.23181990663432	0.424378307556287	0.607975531729249	0.451213631796604	0.173139541986846	0.39440764304233	-0.0686491	0.335075899948113	0.471929732410878	0.322294794939211	0.173106720884782	0.104207042781603	0.56204468505919	0.151939533698404	0.409147052469207	0.416991235870051	0.236254267946355	-0.231626	0.423913181333709	0.437357884501889	0.25685773846137	0.265037563525916	0.0298936768484996	0.169024502674074
Low	-0.0696363	0.0961071575664123	0.339067746166986	0.182979406480981	0.200142959626173	0.352333239390216	0.526747440747312	0.400977069370419	0.195642143416381	0.290257197037361	0.0376888572608422	0.207597024878795	0.104195553524887	0.286637695204259	0.0484191165861058	0.242422919459462	0.373911727782592	0.0812464730412079	0.360457978706585	0.402535202253202	0.142738523690603	-0.212873	0.400232344883586	0.274020602206899	0.196484695010028	0.19508416279369	-0.000586948	0.198622367404853
Low	-0.286108	0.138978049098953	0.34	0.154183953874577	0.225208641719934	0.390664790252847	0.494287385874763	0.346877834199321	0.0833000081425448	0.113123471291647	-0.20371	0.268646264521517	-0.140479	0.291899792793433	0.0613979655051292	-0.0992971	0.235473490083159	0.0769241547191313	0.392709514792899	0.327454265495463	0.0931951407740253	-0.13614	0.354653092009603	0.115091876362695	0.0897407375578451	0.0644119998319599	0.0189825204232881	0.082488707771598
Low	0.183286180309608	0.332514160580055	0.532965040462395	0.225900287318037	0.231047510239473	0.409006638473689	0.582157999541897	0.461063277324048	0.132043776129359	0.349053013759238	-0.0564313	0.316029968724823	0.277547008717297	0.306306871158578	0.144899764193757	0.135613930958538	0.542914653628689	0.0895707606893171	0.408423027751488	0.416630411897298	0.213812364252025	-0.204395	0.38534733586595	0.412344458228994	0.213733538673662	0.270324539744562	0.124673996469842	0.195732313424512
Low	-0.180875	0.306625598170018	0.384097290085401	0.22706289157169	0.238121784888006	0.40521474882191	0.507063762764475	0.401789626022629	0.12856492789323	0.219900495928445	-0.108999	0.33136492462666	0.0059398980211728	0.295754796016985	0.0679062642563548	0.00560008138309464	0.369893997963016	0.0944660487326635	0.38057529185556	0.339317699447897	0.166042862210378	-0.0783316	0.326811976349951	0.171227348117422	0.0964197801262364	0.174101257233317	0.103657827327821	0.231911639018606
Low	-0.299344	0.163993360448131	0.34	0.210094406251367	0.277714825775387	0.457762801310691	0.452580196104858	0.367125706015438	0.081892199783878	0.117657863343303	-0.221724	0.250187453889946	-0.13151	0.237143066451223	-0.02932	-0.129613	0.22692037160573	0.0560958113313573	0.349253009054467	0.236842069700872	0.068002959281393	-0.128668	0.279095244622595	0.0595369858523304	0.0416293683729335	0.0328196082492702	0.0693990023639378	0.0507339563856265
Low	-0.306756	0.160226092844437	0.34	0.162904327941361	0.247620901303875	0.45287247639059	0.492313681648703	0.350449434173767	0.110179503408927	0.0686879619538735	-0.0617816	0.235642355632964	-0.111486	0.273836238154831	0.0169553691012738	0.0154932947587434	0.198626378735024	0.108934914131868	0.36124579846773	0.313380424706799	0.123508620846229	-0.136387	0.339257313640076	0.0838106557639866	0.0828733457747988	0.0846378217853788	0.115011608089913	0.132425047892697
Low	-0.295387	0.204543237012051	0.247069986116512	0.178040149607162	0.223925286494924	0.372886817607436	0.476626249929508	0.361464812600922	0.0834348673190509	0.139944296565104	-0.104406	0.248601540508845	-0.128746	0.208904984150935	0.00120136857205182	-0.15317	0.224782985004277	0.050724380697593	0.357354724949173	0.255347470009059	0.0650662108280606	-0.177315	0.322208613742516	0.0430665336866121	0.0104651458895122	0.0715412549125907	0.0741139500310963	0.177114562050412
Low	-0.231835	0.0590527821073692	0.186841677401584	0.135147526779361	0.270297569416279	0.450744511971779	0.508188649713635	0.358930949246994	0.0898097496541003	0.120991079889833	-0.061702	0.240277500897166	-0.0892581	0.276509081165998	0.0299903884055737	0.000313099575045078	0.244750688967705	0.0582844945877157	0.352178257312705	0.300769543510657	0.0776945485427128	-0.258809	0.333531417236191	0.100112899233081	0.0704949223844997	0.0912684796940481	0.112440020562225	0.111715631112383
Low	-0.0473473	0.282423785098408	0.312740793217327	0.246483447687942	0.274802574030557	0.449505720653586	0.531180654049103	0.43217895306016	0.145939503127795	0.156828053705951	-0.0872678	0.317621838516269	0.0698150505683491	0.29234588933991	0.111372934125627	0.160118940599633	0.379573346319986	0.135662724563372	0.369471413037536	0.312409890790396	0.135786593807198	-0.0195136	0.360504122505599	0.203719948496411	0.0867975117542801	0.152657142327378	0.0916571877616712	0.168878492562757
Low	0.0236707414147305	0.304001370277984	0.396639814657856	0.237384219949783	0.236180978441802	0.341844730869957	0.512653148287548	0.470228313618915	0.133874562248043	0.303688829591954	-0.0437983	0.281359153277513	0.15959343760161	0.32080812997647	0.0601205669170268	0.0614287385588902	0.460754973065581	0.132782503677191	0.372326922530856	0.373800084769903	0.163876950491883	-0.113898	0.348753281869337	0.237629017515166	0.135568807315018	0.200281902917509	0.118798845707277	0.231671492834005
Low	-0.0496459	0.211687637482437	0.290344044324213	0.188509471397465	0.255241958446343	0.44072033909675	0.513144763149669	0.387593395625839	0.0851141575244083	0.131699744716946	-0.0488925	0.289133935409383	0.0313345087555877	0.287797750509649	0.0542529119389222	-0.0215215	0.334510774298979	0.0453175818789608	0.377784057257278	0.290670680706492	0.114723251455888	-0.111831	0.355745011659559	0.145683732900803	0.0876107899906373	0.102283987165735	0.0832562668888843	0.116864279879121
Low	-0.0923925	0.291052030994348	0.320446908361356	0.216618515607233	0.251047237575085	0.382657391386252	0.496864522656133	0.381302733168145	0.0747681103598874	0.195639921722653	-0.0440905	0.240047057980378	0.0622289933653279	0.298941592208703	-0.0217531	-0.055749	0.294043614409436	0.130674985946635	0.353315277131765	0.299447576986604	0.112241784887811	-0.208418	0.317926545012691	0.103851328949752	0.0769399489928178	0.134366110205124	0.0803486486347108	0.212752385524677
Low	0.340120324264199	0.222615068236913	0.4540714668783	0.235080534662156	0.198061420347051	0.316110974014798	0.554538060647654	0.420882498113709	0.213839144237247	0.341339170939409	0.0214556331330028	0.245928627912527	0.439596277921884	0.315682426868983	0.10571495774739	0.261223684375016	0.499298887333046	0.161223205769096	0.396445918722369	0.395338678707138	0.171570078527668	-0.097379	0.416681174971802	0.374332231430597	0.228165397296305	0.262254153434026	-0.0230184	0.194877549678338
Low	-0.0873137	0.15703020277538	0.262575674571868	0.217074678205359	0.242042257056913	0.379532242608095	0.479794669806162	0.407288126476055	0.088267810434824	0.17763493802964	-0.100113	0.285729050399258	0.0482415605958556	0.260608254486675	0.0452710327116784	0.0580557455799257	0.262821584172609	0.0638160905620312	0.33840101269991	0.284747408889978	0.139231952189668	-0.217484	0.342313697375506	0.108316604133915	0.0747974970240946	0.115591	0.0443942069901303	0.140579188305973
Low	-0.149271	0.145042202187948	0.34	0.152414867484124	0.228999150838896	0.438752856660129	0.531350836288591	0.366584947881786	0.0681177394087618	0.159703695331783	-0.0628128	0.205207082247287	-0.0304777	0.289622630176166	-0.00979779	-0.0321506	0.272940605427702	0.0816836458009379	0.344550760482094	0.349065417919727	0.136826087608335	-0.238663	0.389947909622051	0.0840293926823065	0.14497385268403	0.121353279188028	0.0644531598210348	0.14618289525248
Low	-0.105466	0.268349776569471	0.350656232238443	0.15310583158835	0.257120092642656	0.44520201709832	0.481306811810621	0.296885204204218	0.0894344903042796	0.0468669974108074	-0.0738294	0.259101514538771	-0.0169195	0.249920810442357	-0.0395802	-0.0733787	0.254811202614448	0.0971176461202369	0.363611780483305	0.263002710624832	0.0506668311366883	-0.232761	0.335652743871042	0.0652599764468387	0.0438629062725574	0.0895371800359824	0.017522956550834	0.0961898096998771
Low	-0.128268	0.335549356820587	0.460183056546073	0.177935608636141	0.280658875704799	0.341987668262213	0.498615943007466	0.312773552393059	0.163122234795467	0.249153391205443	-0.170627	0.337611779005363	0.0854432159230065	0.324642625491083	0.0707932810278034	-0.00722634	0.411196994180353	0.114120160893614	0.374200894614808	0.308762292961184	0.115998570397039	-0.0538483	0.299301600402909	0.209909571257507	0.109769117783356	0.121738579035055	0.0236681814557514	0.209304139521821
Low	-0.228185	0.0755065680242874	0.34	0.148993620180936	0.221706200797363	0.419195770267296	0.505252979213246	0.35056216025789	0.0909576562020105	0.115725398902276	-0.110681	0.202801464563718	-0.146491	0.264180996210481	-0.0606542	-0.0283795	0.243682282941101	0.0392647949771163	0.347185405142744	0.321077134413158	0.0969243112888905	-0.188343	0.327224766050044	0.0450548323195643	0.0542227710387402	0.108588876500285	0.0376745606891085	0.135433883010672
Low	0.183921982912057	0.191803100245468	0.380520133372398	0.209590355375548	0.225780282036197	0.354139353142208	0.544112032450619	0.414081980247453	0.142079054539938	0.249075148168479	-0.0866088	0.199506130692945	0.267024874242155	0.299928068077601	0.0724078005217794	0.19359025722094	0.386763064104997	0.114010245512917	0.374695655969091	0.370129000332862	0.144529628401264	-0.251485	0.404577208379692	0.218897964351353	0.150995750918608	0.201436343991443	-0.00138855	0.167755122527494
Low	-0.133039	0.190280914700375	0.268329658707196	0.145911024008191	0.222810964040884	0.420898075163035	0.458689710625792	0.398699636973581	0.10721363430245	0.2057862649706	-0.176763	0.223722609749136	0.0240828994332889	0.290256711066301	0.0100322379907455	-0.0512664	0.317960765597027	0.17028263623125	0.351431115968592	0.317457670082565	0.0911731210358975	-0.291114	0.34805435735639	0.114298320783436	0.138810462328269	0.0984349857407474	0.0186952581864212	0.0913427453277191
Low	-0.177677	0.180192625145104	0.34	0.232133854272759	0.225214772735961	0.493885118705187	0.481817323359232	0.327978657514891	0.0942024392051724	0.179144999850623	-0.107977	0.245642097742049	-0.0274036	0.341854558694268	0.0578754924515204	-0.0669533	0.39827886568293	0.0503748214004501	0.403793553184179	0.313223651897672	0.123324413133534	0.0775636531079404	0.362622196562788	0.178331482911163	0.140394369747429	0.110366610098509	0.14044237453825	0.073389202749858
Low	0.256444050023204	0.385351003009588	0.570465260875015	0.260102633948203	0.28473779133969	0.410646770629311	0.544750660623078	0.370808458329695	0.176783034536061	0.323858868031873	0.00344520514534551	0.267268970644513	0.273711114333498	0.26842290704714	0.132482818194609	0.0769448123359872	0.519496726067238	0.163200375077043	0.405164890880331	0.370680480693402	0.183592156024548	-0.161505	0.345722921231971	0.305020264669909	0.189314665761928	0.22072178497008	0.0638273493788143	0.176118516817979
Low	-0.142365	0.18384682372274	0.321412177353134	0.203727180055632	0.264646011724794	0.460806843850552	0.486568103897253	0.4762494542168	0.090892542379534	0.248297048428807	-0.147978	0.246744563459893	0.0410918461431436	0.297184718095143	0.0699516794570253	0.000568561540605948	0.421039118658885	0.0799455638379956	0.396761505678874	0.380651620069395	0.151679969868011	-0.138192	0.33530970782307	0.182855222471106	0.114131232530184	0.159144128215802	0.104328722964454	0.113366760367293
Low	-0.02059	0.278999232544883	0.308764493313063	0.185233486238588	0.2262706601645	0.413980365999454	0.557678783875516	0.423416441800815	0.155846302081101	0.175792736588177	-0.130608	0.324704854963815	0.104558982038716	0.284274658807708	0.124449288014073	-0.00718699	0.419331247253405	0.086351918352408	0.356101690914886	0.34919321255762	0.150324383964684	-0.175207	0.352360558578289	0.281320375766697	0.102575254757778	0.150093876017025	0.047498332163358	0.120816453384084
Low	-0.253047	0.143039574300425	0.34	0.139634012652074	0.261965151559974	0.384133078835581	0.424572969357127	0.276271049451448	0.0494673189520837	0.0289525711092234	-0.13719	0.244943543101288	-0.147643	0.210002989164668	-0.0967822	-0.0543945	0.12197018894824	0.08391131663653	0.347241348349066	0.259373940299808	0.0610461391120755	-0.276101	0.271843275966054	0.0690516322241514	0.0184512556442624	0.0569017513183405	0.0403443801021312	0.0777236302226207
Low	0.17078456247757	0.302611611811747	0.469530956250532	0.282602357448833	0.318472512329972	0.474044955047724	0.557393157267676	0.45552941714956	0.11776574061921	0.301158425413173	0.0725040268219575	0.364968277001306	0.213455130264388	0.320483258968824	0.171804436565276	0.21466330544574	0.530268470790052	0.110903	0.409068872449538	0.353829488597669	0.206330923433957	0.0955635156229018	0.389630454982242	0.316097829069831	0.216095595548823	0.230162421819657	0.176576910812145	0.17085757291136
Low	-0.0116734	0.107791366610559	0.311678322079252	0.205360473311898	0.254235990086913	0.453202021867781	0.563239882217284	0.414253239322896	0.113706658486587	0.200949071891432	-0.00913654	0.299421156257354	0.0784252491512394	0.314459964634504	0.121403644089593	0.120491560409676	0.448622841005694	0.0966538588002837	0.379110090363165	0.3776358558582	0.17985048625598	-0.0987129	0.417102622125078	0.304944389182755	0.156803722113629	0.184719189859399	0.0259706000589394	0.126296858031794
Low	-0.00356227	0.388571227212614	0.455385545908565	0.255645176208728	0.234209991270115	0.434036148018541	0.536304811664996	0.421482555541316	0.123843593486071	0.255119799251565	-0.127509	0.277580957007816	0.150435321865428	0.313322851842272	0.0670387582801921	-0.00864383	0.421240569389462	0.0997872856390061	0.362173398438553	0.365069955619935	0.13482989179251	-0.0593988	0.33747477799688	0.231055808622148	0.12824327863233	0.193720887885173	0.083024606279552	0.176069719222956
Low	0.0187943541508389	0.322427494939577	0.387459308405763	0.217682780875143	0.234766570029397	0.42074605014127	0.502879326951215	0.396430504760219	0.100016952372797	0.186290250094454	-0.110804	0.260569157022152	0.100791009169877	0.285712789159812	-0.0138002	-0.0499428	0.359213323188964	0.0998067848134261	0.366201863516084	0.27691620148421	0.101562169029535	-0.125813	0.315698211100876	0.144526889529032	0.0589731716872475	0.120046017667083	0.0702767133962674	0.183064532128199
Low	-0.253039	0.231822375575871	0.303186668277709	0.149653283837656	0.265637823480008	0.318073918186258	0.495039630110555	0.458621147454083	0.14471956985515	0.22874985711808	0.0383236382085966	0.29694709640657	0.0109199310708562	0.2876498414772	0.0261010676189874	0.0475012874100211	0.353292455602263	0.106331051540328	0.355769944508282	0.333128837726514	0.137875863515393	-0.181859	0.303188403280276	0.183105945470889	0.0962206899927385	0.154991192712614	0.0333322540284855	0.211261254263589
Low	0.420277337577902	0.270497571456094	0.501387022727399	0.278479217956648	0.210065006681525	0.410093368970712	0.559557221328986	0.438703493862916	0.17993410575435	0.360280585637919	-0.01886	0.209259863377158	0.523102356640867	0.272308648445628	0.159774303881136	0.0993444071423794	0.511574232459513	0.141429242069863	0.413877708619282	0.361154452985165	0.151446710202253	-0.222736	0.437319003557164	0.301821442594583	0.20519563878139	0.266155196461798	-0.00377595	0.0882705763861443
Low	-0.0751967	0.227526077694404	0.35652385451366	0.228812404154327	0.258264614470467	0.480129783108529	0.542884675560569	0.413126745349774	0.128666179446245	0.260139164450284	-0.151123	0.297727505453447	0.0726528105924866	0.337146928603449	0.0797803169344876	0.0031389800613102	0.465335062781374	-0.0335915	0.377051060722569	0.326697807301724	0.152381116169158	-0.162661	0.355813133298637	0.293223002427133	0.160477348178165	0.158529232583086	0.113202777526372	0.122498834997382
Low	0.201447476554912	0.243949779873675	0.312764865872353	0.19697639366969	0.25909395101588	0.426747447165117	0.519652175465615	0.418540320360893	0.14769493633025	0.173246135164803	-0.0688738	0.254990845860062	0.245323872015086	0.300309026916314	0.00818324845448949	0.056160772318561	0.283960716758441	0.095344469090209	0.381397505560474	0.342832196399216	0.141052510116183	-0.138405	0.361990669549517	0.138254242825441	0.0841332308188451	0.189333618435011	0.0703522571358796	0.216910654505675
Low	-0.21734	0.365657974045479	0.347501015030776	0.291283690310039	0.283277456786671	0.465213889983431	0.522828141991098	0.429307584176053	0.109653011470366	0.267105315383128	-0.0848488	0.3543733074759	0.088598458125722	0.321171015016693	0.111815440047683	0.000948288440252517	0.416906042788402	0.152507824759679	0.396846707456672	0.343971068644051	0.105621353156729	0.05805451996718	0.35680444277297	0.231084520660564	0.146049995830799	0.138753132135968	0.120385633092627	0.227083896230487
Low	-0.235462	0.0774256397156597	0.34	0.114584428253069	0.258366621518437	0.467410266804728	0.498613545276157	0.322187557405754	0.0610149179030435	0.0138910269285086	-0.143088	0.215813287273994	-0.145033	0.338914566633651	-0.0381834	-0.147492	0.0930334622702789	0.0675392244106441	0.375534519187181	0.281963444912277	0.0772483298576262	-0.209842	0.360563244267396	0.0086315375424064	0.0913222602397513	0.10271161940529	-0.014085	0.0582239242206075
Low	-0.054877	0.23887170114669	0.324510750954937	0.145943153663683	0.247761400131618	0.386931847040887	0.538095747661432	0.341614276549299	0.0932933428148695	0.122910765334764	-0.15421	0.247196001858027	0.0022357193101425	0.283907614206078	0.0545058729314045	0.0248290527659749	0.30905206223572	0.0522714445059275	0.355178154130741	0.299194804185544	0.0856291292054976	-0.254752	0.326331522168203	0.178518064654672	0.15190715993403	0.135247633321722	-0.0116949	0.153584834688079
Low	0.260814093608257	0.206303022484447	0.35252029991082	0.201723939936023	0.24767147452302	0.426841377044378	0.538380726893474	0.413975727513917	0.104762435552428	0.210971477698998	-0.0781863	0.27418915408596	0.215611653353443	0.300125261777594	0.0440483452331339	0.0320234775229586	0.402613640047931	0.126453673315002	0.396082692886536	0.274949403515692	0.0735030269124365	-0.0844331	0.378692615704184	0.184569567901186	0.115040534215701	0.174768809748638	0.064577391040717	0.138859317822416
Low	-0.0790032	0.359253687578496	0.495645796487639	0.249561462154473	0.242115703906757	0.431126117311866	0.545695475642364	0.338224176489273	0.165007092106836	0.245727426925494	-0.0804753	0.338691467977628	0.103508786057019	0.318252921304813	0.113189834908483	0.0287155554983648	0.488408047603141	0.111628403426285	0.35637011893591	0.387546970201012	0.187314781348606	-0.134	0.376149681469036	0.296024804660728	0.181897444531035	0.186051875050393	-0.0175876	0.104272876305016
Low	-0.258083	0.168685611914861	0.34	0.176388188153113	0.282586587029254	0.383664822929798	0.481551913782145	0.312399224906029	0.0540248271546962	0.112837237550077	-0.219408	0.201610857674772	-0.0666529	0.325225226563698	-0.0254121	-0.0505301	0.289940174426907	0.136289428814028	0.38532258262824	0.29955303720019	0.122125158793134	-0.0577367	0.386054480148498	0.166433163727688	0.103964547683906	0.0819666358372972	0.0382582228750828	0.165625875908538
Low	-0.00948735	0.299308006635375	0.315151759292931	0.198490002139457	0.208925724270071	0.424861584295895	0.494570120860132	0.33966267690563	0.131413884594641	0.144953150993966	-0.0737478	0.291753065518728	0.0779150780105996	0.294780368012737	-0.00656194	-0.0188263	0.359491276661851	0.142813317565988	0.367114658693047	0.312104953532926	0.132720836111591	-0.138218	0.356419652830668	0.20352498084382	0.126295990468665	0.131176623303849	0.0153561171142127	0.0896217943435014
Low	-0.0922524	0.212864563443928	0.194525067706564	0.190353152723781	0.258121140750431	0.410797563721397	0.486491793318057	0.387024782212373	0.0985200691372273	0.11366421552493	0.0014654541268019	0.263007334068296	-0.00743472	0.27809729362382	-0.0178657	0.0176381521121093	0.278059578829844	0.102533533265539	0.353728817502727	0.297001715760726	0.0959653565534627	-0.164183	0.323559168613605	0.129013808242784	0.0501744689656196	0.0935676002783063	0.0518862967958743	0.157290065598584
Low	-0.208952	0.307028598882694	0.417674767639027	0.258695030931019	0.296068912804684	0.418778212846139	0.524540402904832	0.389035379627271	0.12083990997212	0.199795030909443	-0.0999147	0.373245378028559	-0.0224967	0.332080101945857	0.0386816184354436	0.000219800193751457	0.364884989889964	0.0665536824002623	0.366622585212333	0.288845787508152	0.142771108176609	0.0500994744986988	0.379577643593244	0.268797304875632	0.123784838804856	0.1429858533447	0.0860271227517199	0.155368687821098
Low	-0.324174	0.136329933514069	0.34	0.138534233945135	0.283767227536702	0.43730535034227	0.495256667631495	0.33080519953706	0.0473800910229889	0.0108107055098725	-0.239152	0.23492830316956	-0.148069	0.269270304666331	-0.0932373	-0.107603	0.137229216093567	0.102486488958129	0.367054347998282	0.243797080041632	0.0779300460121383	-0.200506	0.338752190864539	0.0713315863139411	0.0721455405342746	0.0571815323545753	-0.0311965	0.197664330943574
Low	-0.235863	0.203812434928336	0.377125219470607	0.171067854356393	0.226524680236461	0.41243483819451	0.50391560611873	0.402443122135598	0.123390466045277	0.152267935422063	-0.14797	0.261874617349694	-0.0534352	0.292001806865636	-0.0211917	0.111156794952324	0.335573523426204	0.0471551570391232	0.353758376302998	0.336658679177372	0.17693233276723	-0.147067	0.335461508305167	0.145551978425686	0.0949945596445104	0.152831433854218	0.0284589367447713	0.276928564221027
Low	0.439286069728087	0.353316786901165	0.468425747978478	0.300431042976041	0.277320108320751	0.455017288699685	0.56172856442007	0.407146740959259	0.16887831429652	0.249015264336844	-0.0864808	0.300810818129348	0.483041618013403	0.323964972603074	0.119057763501175	0.069245673046931	0.467786504793169	0.145554117810334	0.424852956383778	0.312845618850489	0.142144411746996	-0.0515857	0.370456407732204	0.274910550265206	0.177958617687908	0.215907560645772	0.0741166445792235	0.116937340336104
Low	-0.124609	0.181162590706524	0.34	0.206940801812538	0.257842184550525	0.437182531363664	0.535319469319227	0.371972291527408	0.0851757720815771	0.17760885231913	-0.148485	0.29279441700498	0.00875424548543408	0.308164421998752	0.0585312425653204	0.0430952901426687	0.273125787289726	0.0999013916322168	0.378326880131412	0.32543143352531	0.132031998352405	-0.151526	0.380492461897597	0.19370051058122	0.106503253505484	0.0972465962938025	0.0840401021691773	0.135612059934087
Low	0.030433269644329	0.315116182411662	0.519685822366444	0.217579523571293	0.248430721552792	0.458733510667207	0.56264627931333	0.340355532888211	0.069514708737052	0.213244336569793	-0.126136	0.269709087063513	0.140081259800186	0.285544331002951	0.0567137560632653	-0.0286595	0.469319266693241	0.10589659603813	0.492762239846624	0.364962475129782	0.159878076732933	-0.219049	0.354597598808345	0.275216303976529	0.173363531057424	0.208093052398197	0.117007494363128	0.133686022679936
Low	-0.0904942	0.370532814257686	0.455059476919009	0.219882019568861	0.264158061552906	0.399857350254126	0.479116522860504	0.396822495802978	0.120638065707749	0.294835371504371	-0.107087	0.317320586156789	0.101822258723237	0.28516109657112	0.0440977523999617	-0.0180065	0.380025620663057	0.117970075440919	0.359940942235465	0.344173914998563	0.117859025949223	-0.085236	0.315827343521467	0.244373402426402	0.129863377313245	0.157693687945137	0.044906416918188	0.222845671372473
Low	0.00504634483095654	0.1345520898827	0.320260511258407	0.191808395197654	0.20820735300407	0.388055576817047	0.504771575166564	0.430428466069166	0.161058887689978	0.263334441642177	0.0237900569900505	0.205631454271942	0.136962715675138	0.314169910864891	0.0726276679972173	0.149782787430785	0.346879358092807	0.0682539336256788	0.353577124316601	0.394417519217186	0.126130546610263	-0.191305	0.408130589114759	0.210442884448412	0.14355484822867	0.194915555309749	0.0289187461803836	0.176292672879053
Low	-0.19475	0.363587049849503	0.373071995415425	0.244875953406462	0.252806126922239	0.438329390235917	0.5158496721321	0.426471477360718	0.117562740437956	0.271997712975549	-0.0882787	0.291663315675015	0.0213084170819255	0.267710730675012	0.0309873301421048	-0.0307172	0.373039392904131	0.133274048599998	0.379564271686142	0.360338099450036	0.1581582840664	-0.150784	0.316004593883223	0.201206610481557	0.105380148770505	0.155881312260891	0.0500880504674441	0.14811954437559
Low	-0.0640286	0.143752086542618	0.295674301087461	0.150353714234121	0.260527147243186	0.422338842870254	0.534757513168096	0.44628005687834	0.131200277099619	0.258607870162153	-0.0333506	0.305616994115896	0.0105677530118767	0.280002603152991	0.105616686877081	0.139847298756238	0.362577472711015	0.135581353739765	0.374844754477221	0.358771320634018	0.161187638295189	-0.155347	0.387873404582513	0.233064948527199	0.176309582831921	0.215650680486157	0.0112781640591381	0.151036876969948
Low	-0.264832	0.176175593645031	0.34	0.183959241030843	0.249514966809023	0.386328560729207	0.429726026349335	0.310595017689358	0.116145122155745	-0.0799143	-0.017353	0.222733141549715	-0.198908	0.236409712911823	-0.0507828	-0.0880836	0.127771190369391	0.0768693872382899	0.331715569896065	0.239541074113032	0.0580868942870993	-0.290558	0.360029047797537	-0.00087877	-0.00190424	0.0537978288520677	0.0531190391895877	0.135645191875093
Low	-0.210953	0.22453965933813	0.253632918859303	0.199866507695598	0.276405408381144	0.38824444686711	0.467886886659123	0.388566348179088	0.0945697058149192	0.108327810112047	-0.0521922	0.276251157227702	-0.105741	0.302917128783284	0.00609203301780469	-0.0112563	0.242099710208734	0.106964040954938	0.358938595028514	0.253037804750269	0.0708825704209	-0.150762	0.295414652330994	0.0466408775335291	0.0294296476277947	0.103641419297221	0.0588907737740751	0.166153313643535
Low	0.116398545882683	0.407028222032104	0.462044659904766	0.265290612999649	0.25916689517514	0.43570313864241	0.543431705407436	0.44886123216277	0.150119291532722	0.301774760900591	-0.0046171	0.36295179672935	0.251888195732571	0.302543486816611	0.154086755847351	0.120662058517505	0.529803014455696	0.144361719130003	0.405815965953879	0.386818729614805	0.198617267853353	-0.123381	0.372256859559172	0.396636860230717	0.23331725574378	0.239582829848056	0.0641294852293197	0.140270158239282
Low	0.330205908000423	0.219620277970876	0.46182983259606	0.245384139749795	0.246888590589004	0.408464352303281	0.560793528428119	0.472303587936191	0.164711153855861	0.324715841464821	-0.0882568	0.266957194836799	0.421274693750134	0.329719971896786	0.146313740286182	0.199957685936707	0.508868929345042	0.146391987137356	0.414407475450626	0.420183982452572	0.193327557545148	-0.0945681	0.420927325418753	0.349189130333332	0.198034682663579	0.249202927992671	0.0494663347952143	0.17890356141624
Low	-0.125157	0.268862824396843	0.33593965657305	0.247316203454765	0.249204600563951	0.466186738453167	0.500991393913139	0.388637823882109	0.0956498314438175	0.211208124739389	-0.123348	0.289147107221293	0.0121804976187868	0.302550123128335	0.059533504403236	-0.0530921	0.374812576729933	0.0777672530264186	0.361617629234946	0.304373916063532	0.142975084941965	-0.234459	0.33116521209452	0.185996800101571	0.088453251865975	0.168378262343865	0.0655394554139799	0.108881987025351
Low	-0.0562656	0.188293312592311	0.269793642047077	0.16610998055636	0.193190883161731	0.417813294910372	0.510200375570233	0.445894765942141	0.118292048302857	0.167560410897767	-0.126989	0.297617537108721	0.0250978910136534	0.295491488494769	0.048568020606393	0.0405390865468322	0.374378704135352	0.0684385011202812	0.361414936228944	0.321852767370691	0.1178853027621	-0.14608	0.365642813360483	0.17685863355523	0.105175467059687	0.142364434117777	0.0398043322304542	0.147935992492101
Low	-0.0749288	0.174881271309526	0.34	0.186691493190067	0.240651402438977	0.437735043513941	0.49736611618941	0.383412008989444	0.0555514016905545	0.13793402828064	-0.0992463	0.274510580326946	-0.0143924	0.309092147149213	0.00595737002948057	0.0406417194899911	0.320504764016503	0.0579002504027466	0.320496144699303	0.291970414802392	0.0928695263081714	-0.138709	0.340581332405846	0.103804672804591	0.0926551086715369	0.10310469136891	0.0297754772304491	0.108081255767327
Low	-0.203755	0.186150675459315	0.34	0.180659779882936	0.263595019060652	0.394461412198159	0.491848419830585	0.386806031635481	0.121873540973395	0.0700183353551906	-0.0451283	0.24573508449615	-0.0989971	0.270065493484717	-0.0109768	0.0115313728734056	0.220361773786215	0.109510561765545	0.360953425872283	0.237402047554201	0.0951436483216166	-0.178151	0.28032908237996	0.0929353936358645	0.0593366491220907	0.12616836293208	0.069070051947385	0.118682397862264
Low	0.0718713412155122	0.334960229517135	0.470975178821924	0.203423497181473	0.22677200039829	0.349516313679257	0.520626821251018	0.396370761819811	0.142751579499539	0.274190773401796	0.0494527886888083	0.263318490890586	0.187625465331251	0.264894094861015	0.104291344752218	0.131596893119775	0.504859606613931	0.0698467791025826	0.376639303386948	0.381070718026976	0.136228398156686	-0.0761703	0.379463310308188	0.245905020725576	0.188338446450624	0.155754228980066	-0.00369779	0.201017315253145
Low	-0.120206	0.16819959964347	0.358627887696262	0.172556185991825	0.256487019772291	0.466523995148909	0.53304345317752	0.403435758210666	0.0894227249626671	0.177238295317399	-0.00746926	0.252451930623344	0.036206374413732	0.279276132225645	0.137762115590455	-0.00688852	0.399008493988492	0.1513745281493	0.38889188085129	0.31366683493645	0.145571171350628	-0.0415249	0.401917492085684	0.164065977754564	0.108630256494277	0.151491999146473	0.00936408379025657	0.0546110853836143
Low	-0.137937	0.146203460899512	0.34	0.257949086669979	0.254004809980409	0.448430177425675	0.532452446614124	0.517684597535326	0.147664743716354	0.179892743562351	-0.0718836	0.312000282374508	0.051890726034562	0.380166131001153	0.171333940384294	0.109949654147521	0.482675149734806	0.130663385833966	0.455946092281645	0.329976684811019	0.156185378310585	0.00951508496023522	0.406673838287001	0.382754650151376	0.174945001643546	0.169050734924809	0.111946085568074	0.115615167063548
Low	-0.319124	0.14973572028707	0.34	0.189053299826848	0.243712231888767	0.407119181400039	0.458388988676498	0.358394965682264	0.078304974144855	0.0748977632309833	-0.186938	0.243189313241578	-0.131574	0.265873794412183	-0.0273187	0.00905902166880522	0.228349462938851	0.12218303438683	0.345899383846747	0.289508122877237	0.102236297062573	-0.0828536	0.335315828883272	0.0381422081795707	0.0359446838641455	0.0736926528354451	0.10749705629211	0.173764673811841
Low	-0.152972	0.0732810034286388	0.34	0.198808332555406	0.259864898817077	0.437582023080994	0.472428390323095	0.409367716265776	0.0669063662214654	0.125489431567807	-0.158981	0.274148688112366	-0.0338865	0.292834055597961	0.0331472046139386	-0.00114295	0.275418091255195	0.0750508685432472	0.417927440745829	0.317532955918878	0.107148250350829	-0.175966	0.335224552623658	0.181897398406152	0.117227289337192	0.114714307383359	0.0942043366545426	0.110481016770895
Low	-0.0759197	0.137958181093579	0.303989073571556	0.181074909589029	0.259244178904757	0.45513315108049	0.545596854890549	0.482593136552967	0.121914270888606	0.240406406650785	-0.0841153	0.305053489418543	0.0519031696102768	0.306362769095085	0.152877034873505	0.101189036773903	0.462361874994516	0.0720268576988484	0.379553488215662	0.370161717624568	0.186279672506378	-0.00320703	0.411916096965006	0.296879803271311	0.13650664442333	0.202251569010036	0.117971455036951	0.142885103929617
Low	0.38128234838295	0.330582256728533	0.335996154522122	0.261159226549568	0.212420571289052	0.366211080697586	0.519585712432231	0.380296540655528	0.177199668874291	0.22959923041692	-0.0688523	0.272258872395433	0.431172950832952	0.261201093200507	0.0415008534054772	-0.042486	0.380076334431842	0.15631788592738	0.38629980327854	0.279765269278052	0.0894432615091878	-0.0851738	0.305338538510716	0.153505598149682	0.0906121167454272	0.137482425459854	0.0620274591402734	0.137112591963776
Low	-0.0331966	0.125880907209758	0.262117790933505	0.259946904040215	0.238737307728361	0.408829501242914	0.510726110877141	0.498013880552818	0.126479669116964	0.241692691991205	-0.037909	0.294450905710268	0.0818748961615052	0.327168044095089	0.120823416162331	0.2061379978745	0.414433062202592	0.067176759473427	0.378883892670908	0.365838098318307	0.131104094015563	0.0708558829017942	0.41424767656665	0.316027664413723	0.150781766126581	0.173687971451164	0.047811310830796	0.153319502211137
Low	-0.223273	0.203043966540937	0.217310142098989	0.187483971355053	0.238253352244502	0.365764027968238	0.470492500213001	0.381051558163216	0.109360512889224	0.233222391506472	-0.084855	0.248375414484709	-0.0147712	0.272126104657903	-0.0381513	-0.125731	0.185921607410466	0.104506196723055	0.363359492433651	0.278627787172623	0.0682221430588801	-0.254421	0.296964546994084	0.0845660556528656	0.0253112338259263	0.0980887731721614	0.0388371606304343	0.188778693951071
Low	0.0471773099017485	0.304696121358065	0.398474977638724	0.246106276999744	0.26106160227309	0.41975484613213	0.534992860175782	0.356943203946329	0.110900047397601	0.188056924204401	-0.0996587	0.319184723935931	0.12414082960479	0.307873273462242	0.125923962497397	0.00372687645599376	0.426916943213779	0.0671460473959352	0.405076449336924	0.33165726135439	0.170058342947088	-0.0359784	0.370787736051242	0.230933796839401	0.127926968456792	0.145388224963835	0.0751466020435813	0.133648275330307
Low	-0.243445	0.143562035799957	0.34	0.197816346494706	0.261428922377122	0.45416545280601	0.480049199786348	0.40382783522118	0.0663397622792201	0.0832948478908966	-0.171417	0.316004155093792	-0.114222	0.274485713239162	0.0914243217411895	-0.0252213	0.3088329782528	0.0552139441450909	0.388337222472795	0.30483342883245	0.126771626621201	-0.109945	0.331770389638748	0.156310606898054	0.0907687690130542	0.106229517947436	0.0923455258476369	0.136698214870898
Low	-0.119121	0.0488623485728156	0.34	0.121224339679202	0.276442470779051	0.440863899908715	0.47553993079725	0.367489496030685	0.0922360743222999	0.084869584435172	-0.114169	0.219087478140047	-0.0396997	0.288663842297314	-0.063583	-0.0900272	0.245147106214122	0.0586050145400141	0.370469823846065	0.296909679838412	0.0467857572017795	-0.144316	0.332721544767974	0.0497895527054144	0.0974510417722784	0.0811747168913459	0.016948913267404	0.0915691309694822
Low	-0.246739	0.156160888644721	0.34	0.111292660747228	0.187213453814926	0.428821491541236	0.460865614238057	0.318504190054791	0.075489071969692	0.0285224965083224	-0.05158	0.159349545877889	-0.146388	0.272736525641227	-0.0409391	-0.084779	0.181756418462002	0.0702942430475352	0.317070576473627	0.303463301620792	0.0374292475708678	-0.225576	0.354879177703306	-0.00391098	0.00868111386579877	0.0817929364880439	0.0379163789835338	0.176581264620264
Low	-0.0309234	0.335892471586788	0.562836861893109	0.295194189238907	0.274395807273363	0.345410222181319	0.602674429181308	0.428507089135883	0.193638744818192	0.386046717878032	-0.114843	0.367318999390039	0.144784186909432	0.339993006717025	0.136486684050392	0.122596292211648	0.526119611101091	0.112904007322561	0.384874223753917	0.434422003442646	0.216455979790723	-0.130351	0.358581978346941	0.374911922061099	0.197766109331511	0.271734235731009	0.0443105286941777	0.292855404696672
Low	-0.217009	0.118081746878825	0.34	0.217554431719029	0.216472608658559	0.468448620231713	0.501109165109064	0.393398555871113	0.0913193891803572	0.123437378450462	-0.163315	0.3017267306362	-0.0716568	0.310711023883994	0.0584571867154539	-0.0337982	0.341902004149103	0.100244879058187	0.364276143840273	0.312631661051966	0.13249087745146	-0.120655	0.395370438411204	0.243382554094693	0.0941293651605694	0.10181731935374	0.0658809729659661	0.0986105949770454
Low	-0.0948133	0.315067514009326	0.464222011300225	0.212285751745235	0.222503135796206	0.404439006233562	0.531245477065468	0.428347050104697	0.114398492978676	0.282113700721284	-0.0394249	0.321429808076463	0.0523471978994679	0.301728880148022	0.0919688566152685	0.0649068353560456	0.395252696667823	0.115617005633204	0.347080666665878	0.417099570437197	0.179568268445615	-0.100681	0.388538886062759	0.301562069294644	0.151471701896721	0.213919150787377	0.0276424504534102	0.165045200481107
Low	-0.0122035	0.341776843358431	0.569370265460053	0.22079421779115	0.30401243517905	0.393020742913909	0.543656637964508	0.398637518834587	0.103353135951668	0.344952984145179	-0.0856726	0.285132748581801	0.146999791409746	0.281261684606562	0.134275368338978	0.00338705779084446	0.47416288428431	0.0478461289293065	0.391748759479094	0.354551397392303	0.144740833755566	-0.26361	0.320741563828414	0.240322585995761	0.191287269907234	0.212147773933858	0.102571129615989	0.128733
Low	0.104417307229644	0.320105760697695	0.43159224718491	0.26377474031239	0.249310319347823	0.456461881976357	0.54185339846904	0.422082595206378	0.124804809507129	0.275813932485802	-0.0533635	0.261254515056639	0.182120661809078	0.306426189764985	0.101661474016066	0.0197409966043526	0.44960777178769	0.16486755545816	0.404052685763932	0.368818997237721	0.132056340053129	-0.145285	0.357710300052943	0.247102812475157	0.146309781927278	0.190455563948568	0.0955631791429334	0.178383056023561
Low	-0.0169796	0.220269292008844	0.358940715305464	0.216118204028312	0.211323827485033	0.429640602074841	0.548682478632875	0.395661374485035	0.112230945306529	0.224243136756859	-0.0457365	0.282305348599921	0.106511784877164	0.309990144995562	0.0954272454475888	0.0968337773826701	0.403127057799403	0.0884992081634081	0.374560936278355	0.39258819986955	0.21010051137557	-0.214774	0.398275968290472	0.26715803163927	0.148585054292326	0.191275917585472	0.0760940397441666	0.192952137514398
Low	-0.111822	0.13593623466362	0.276788985429273	0.187054463067073	0.222052596158122	0.476375534272964	0.547012601397886	0.422259077717181	0.102376598531021	0.120580860504421	-0.131507	0.23670986513284	-0.0299586	0.270596250282188	0.0757005236460272	0.0377127403340547	0.344820267216165	0.114834105994814	0.398980970383114	0.298070429827589	0.094237282252971	-0.0591182	0.354681445365092	0.152757206734673	0.125551148278684	0.119757556000853	0.0756468501453981	0.103825163171363
Low	-0.223972	0.266634678834009	0.34	0.201319325116299	0.233117870669721	0.342509759916059	0.49065218224382	0.422946217707598	0.138867849805969	0.139777460442177	-0.101164	0.281182875739422	0.0106382899454678	0.3580086009367	-0.0228139	0.0274138871695571	0.309647547707282	0.127379398180843	0.357664453244022	0.326128074036464	0.127804268084739	-0.112858	0.341845669547017	0.248647057927487	0.0730143051957721	0.133323484063314	0.0265519043848421	0.209889457972905
Low	0.432597578210374	0.332800106244235	0.520555883201917	0.237513911217108	0.255586777080729	0.416372954971312	0.572541834360148	0.419176541558288	0.19716721251246	0.335392046489114	0.0526414873604573	0.251016350171302	0.491301519972312	0.314090766554731	0.0709933730836311	0.104414923775265	0.454476971463967	0.156084985518176	0.393295288097038	0.359449904770482	0.131927242341896	-0.250052	0.394115749116016	0.26100626377624	0.169159143933215	0.252685237292942	0.0668837515859216	0.190845579190683
Low	-0.188497	0.236147228818086	0.364500773712369	0.243722351960719	0.2625145163715	0.465893514176887	0.53327815533915	0.452604603912945	0.0918539264659483	0.265702905654197	-0.165477	0.288390267463135	0.0762787335234997	0.341737525236784	0.115850636944821	0.0214541525372729	0.451634614995283	0.136370626544266	0.370216353450532	0.355679615265002	0.147702067375668	-0.259907	0.335942538108922	0.279835756862767	0.159215251203346	0.176556094685698	0.17468896644202	0.166948984916201
Low	-0.0564504	0.298505561889822	0.337300883108601	0.227020243258901	0.276946684044386	0.476024708953724	0.517328530077381	0.45440173376648	0.140020178476745	0.220777816932107	-0.11594	0.330781954487235	0.0921447870062314	0.343643145993395	0.122877087403983	0.138881158361172	0.483766464341029	0.113417860042058	0.379731539678073	0.369076885799534	0.142143626509979	-0.110007	0.360600165997608	0.362818211220611	0.162290354855172	0.165630910221046	0.125542217871081	0.218094260751444
Low	-0.14308	0.213290039104468	0.312546112469443	0.190184094390263	0.242114197415318	0.462018473573346	0.519982522598752	0.385675179719862	0.072519078216896	0.185094261238235	-0.00429009	0.309344369589423	0.0656249961890719	0.347738317281157	0.0555394377436702	0.150447120978846	0.406034542849342	0.128284609748256	0.369866153095573	0.370791265606201	0.182102670159454	-0.188715	0.38055237779407	0.287573516209667	0.163993288067904	0.189994720599208	0.128211538131799	0.118206196453724
Low	-0.202942	0.146555652692599	0.34	0.134648576613257	0.203528908508125	0.413929546607392	0.512587657065365	0.41077478766437	0.121033684855694	0.134744329164087	0.0112432345107516	0.29276946424031	-0.0698713	0.298969945241971	0.0338485228145179	0.149936467318363	0.288955694349354	0.0738799463596622	0.464195619435233	0.336563319930236	0.155456855128807	-0.184579	0.374563939945715	0.188280999838003	0.141391827834114	0.158347671267406	-0.0482607	0.123378319342138
Low	-0.205421	0.246584660720319	0.326209703995662	0.188729223817072	0.258213094662448	0.416156261126067	0.475077344467681	0.372178415006322	0.0607048736370366	0.122643101695885	-0.106694	0.25754408859943	-0.0277096	0.264506641854376	-0.0354774	-0.0661833	0.304571153436269	0.0762036530262933	0.35256009904889	0.251526771433076	0.0808931512371142	-0.0982866	0.261452104157417	0.0691552179159273	0.0841878692194963	0.0956902332547513	0.0890450420087081	0.20878870050547
Low	-0.30193	0.188994407686553	0.34	0.128021499103355	0.212414218503132	0.404427031849708	0.470164842949486	0.363028215989677	0.110166632871023	0.0283094258687563	-0.180254	0.216448863594128	-0.161461	0.233552326901343	-0.0924582	-0.137657	0.163064180559022	0.0898610597685772	0.353204111979382	0.25868252509732	0.0698144728607871	-0.179371	0.303820209663209	0.0577423035179148	0.0119676014103324	0.0788927707418031	0.0415281472213201	0.147084485082728
Low	0.0238604385166533	0.353595976600852	0.533301193232171	0.256904943840285	0.247782216617097	0.44897183715223	0.601287713947833	0.466526440047853	0.152532673920485	0.378172215757832	-0.116124	0.342235929774658	0.175800127747952	0.306443480617868	0.101262308475115	0.057420452124684	0.540049063787551	0.143006478426688	0.409948200758982	0.39985939603831	0.214654475233344	-0.124346	0.351673383137845	0.335930215033378	0.201313677362562	0.242996921323351	0.0956539512318398	0.159926739558993
Low	-0.124915	0.308087978236636	0.322493189912938	0.231455574469926	0.289413559771844	0.394696185024174	0.555446592086142	0.382308302166584	0.142330614639163	0.194899613999814	0.0744297807035831	0.270816071249244	0.0560399587841633	0.318890941875248	0.0219427785015322	0.0338846424350873	0.443246917506031	0.139420723938298	0.364386471961424	0.348155407045982	0.103377926677542	-0.129942	0.341205757733546	0.310857997789614	0.112999225355775	0.139173261793226	0.0400887529422553	0.205942510285095
Low	0.0914148473684394	0.33961200308855	0.385285626251115	0.219282087790621	0.269847664951469	0.488165753702434	0.556659957492935	0.413652201610638	0.130519798150005	0.278258551411697	-0.110819	0.273706093939533	0.237028916459179	0.332859656619976	0.109034829150641	-0.0248108	0.427276781865622	0.168822448082943	0.379236809306972	0.355026651771274	0.139081074354317	-0.162468	0.376015846434938	0.25913901933948	0.15335154078034	0.190957553599718	0.110402780461772	0.179446154438264
Low	-0.253793	0.0213994789753182	0.34	0.111879439458248	0.267837122460081	0.368062567300636	0.457652155120725	0.336146912631547	0.107698317944793	0.0281613206569699	-0.204751	0.158938873861702	-0.135846	0.277277627987022	-0.0313642	-0.101886	0.231027480606709	0.0904920141817589	0.35102914978919	0.288801961542962	0.0166329867744609	-0.23387	0.375325808204688	0.117353234262506	0.106341775769349	0.0642034017969083	-0.00592595	0.118796849777167
Low	-0.111934	0.263135286105566	0.344238915827477	0.233848017714564	0.230887102244118	0.465577605906961	0.538706368604082	0.387629387651005	0.0835656217098911	0.175009692279048	0.00375942835242099	0.309321949350569	0.0243662451478112	0.299431615507969	0.0571600320479474	0.0883570382440572	0.362875478440919	0.0844888112657566	0.452531314260759	0.351572547678793	0.146483948900039	-0.0802468	0.418391929581411	0.259976206112983	0.140927635576737	0.179824269911966	0.125529593483113	0.180712260691634
Low	-0.179293	0.131900658990287	0.34	0.1885685101676	0.222455561051846	0.404500225974383	0.494684628243261	0.465530045639512	0.167849424589473	0.185521318971154	-0.0114982	0.232171	-0.00754255	0.290108475911141	0.0563683648150799	0.156955000608157	0.315806334126946	0.143042807784963	0.366927584818516	0.329769584141984	0.158557636668646	-0.0878325	0.397290717086148	0.168145254976053	0.134645145134004	0.166924527075921	0.0389139009720942	0.174006292130889
Low	0.293838842091886	0.268798432846549	0.40794341101604	0.275908928817482	0.238912272125824	0.409065252755465	0.539887052464606	0.462587047090418	0.170497205941268	0.299002422596126	0.0454734276916332	0.269883602746053	0.377235393095247	0.328041131407717	0.126603705519795	0.189637351612106	0.510351554206084	0.118406012888226	0.404073231960941	0.416536047935464	0.199066524281553	-0.007412	0.412794419088147	0.31106433844373	0.199133854726029	0.237313774439355	0.0523927728616691	0.188846590575195
Low	-0.00331926	0.321017251892481	0.365751782996858	0.235856083788808	0.266469060685469	0.439886578895232	0.503499594398944	0.384368196971456	0.126521280956447	0.205308525590356	-0.0334743	0.298830371574943	0.0428755903721979	0.304830853632411	0.0612242174557975	0.0538398370985272	0.389463986999451	0.0930276787691136	0.378242017739801	0.338114285949767	0.167776465998094	-0.165483	0.339959025137278	0.222784924480578	0.11985824009709	0.156847691952205	0.145209730230976	0.223748414036491
Low	-0.245047	0.31150705110527	0.43695132655555	0.240640354369683	0.254675983907177	0.399412973369676	0.505306446283338	0.37509356110547	0.108889753595795	0.253999038369069	-0.204627	0.262228126035374	-0.0183181	0.301290492870679	0.0381460578205233	0.0184675855592804	0.299623691460167	0.0875459289173426	0.371045156108862	0.379266161308127	0.137592128671569	-0.144438	0.306755202252762	0.155063294328355	0.0737814296002522	0.140756079379078	0.144815900632277	0.173917562765247
Low	-0.184724	0.129532112108988	0.34	0.165061695182871	0.27374449477304	0.399113941195048	0.471671227095196	0.361719369536522	0.0977370523870626	0.0773022333336839	-0.126921	0.216515172151714	-0.0508154	0.249563604473043	-0.064441	-0.0282827	0.2276057432073	0.0305085814059131	0.353642608209376	0.260879712026191	0.0668004188571522	-0.121796	0.328984133617977	0.0330214429045596	0.0297829147365028	0.0650119793396798	0.0873387340834036	0.119153882380552
Low	-0.257864	0.0942031540330464	0.34	0.170107843730904	0.246363934082929	0.454447992076079	0.499777705366196	0.346783860590628	0.0909377332992885	0.0706054051945198	-0.150255	0.272204176870837	-0.100878	0.304895365259176	0.00698969288034463	-0.112397	0.235525757210156	0.0941137484981076	0.361100096808997	0.295112501644101	0.102827946856481	-0.198842	0.321017106162313	0.0996114420231438	0.0777124062724505	0.073199837088528	0.0696865278967875	0.100789609303169
Low	0.119903400445366	0.247928683017397	0.500662951275186	0.267979820878527	0.271983798416998	0.403012979703546	0.576309791218791	0.439710383354053	0.16353985952239	0.360844339726167	-0.130326	0.284820632221744	0.208949035314457	0.351862249187334	0.163316323887116	0.121737932512865	0.541131110484738	0.0538079065488896	0.372419607313129	0.447000193541024	0.202261340301129	-0.207779	0.388945904771201	0.342518170411327	0.193860098795072	0.256354753706023	0.0464667018197788	0.225273166546142
Low	-0.29378	0.180231151175643	0.34	0.229241143675443	0.267697661348969	0.442271158533148	0.437650915394577	0.372270146472482	0.0635672774837047	0.0538520272427094	-0.108689	0.250949926313647	-0.135382	0.277238811311128	-0.0464594	-0.0663891	0.273424668687481	0.112143296633079	0.374280823913658	0.279625595225697	0.0658705660901294	-0.028224	0.341735004390157	0.151355723367755	0.0556376009952543	0.0998188532386244	0.0833476906381892	0.157223843048741
Low	0.0621865398895746	0.253473225919633	0.380811099852183	0.198207418072625	0.256687729577324	0.423930794659293	0.580604792395101	0.45293399870514	0.135927318990177	0.246369574354893	-0.026025	0.282773292627899	0.167015796926183	0.316995247977332	0.129708746181815	0.128160779701278	0.472253163871321	0.1238542409808	0.37766375593595	0.367604041446251	0.191132760472048	-0.125957	0.38900018974059	0.329164640216724	0.173452912935964	0.193474519563569	0.0681454567364887	0.165021776436256
Low	-0.231116	0.195179272957761	0.208570412926072	0.193154795289779	0.208984866224007	0.423559587493172	0.517885851262102	0.432257275499922	0.0614485196130776	0.180799577184648	-0.174559	0.29337546813075	0.0683090535758413	0.277599993203153	0.0393909720219566	0.0123844780194064	0.348777916420583	0.11513416689853	0.413443344408481	0.353133537503443	0.117141331121609	-0.0810712	0.373054291664503	0.18842506830328	0.0955644428548607	0.154943461217667	0.10577755571876	0.0963833240710696
Low	-0.261016	0.193647837146221	0.34	0.141600770071097	0.234348903462936	0.379801511427839	0.450725010669469	0.290832370656168	0.0979934567381008	0.054760568584009	-0.0208688	0.234399023501677	-0.149546	0.240744374581548	-0.0381623	-0.0282862	0.240256692321287	0.111684267415639	0.311580661871982	0.342534349958984	0.0842032265228079	-0.264754	0.389704973835746	0.185612434018121	0.10025662774705	0.0966442379153857	-0.0135843	0.102461276010024
Low	-0.0963823	0.223740295262282	0.320862296146348	0.223044512239324	0.242802717546139	0.483597879633067	0.507023900719893	0.443132938405647	0.0427740511130729	0.15904413877443	-0.128358	0.257670777325634	0.0375146167956375	0.341396773913034	0.138062549794069	0.0315349531458117	0.449548976893511	0.0299171868859622	0.428149664479982	0.327844306826034	0.135954421901167	0.0797491605132324	0.403730585550765	0.230934224881522	0.189246196179456	0.161797980065051	0.132439525211959	0.10931372463898
Low	0.114191477958934	0.322348608642476	0.540645537569836	0.227260804616583	0.240807971057828	0.414426059010195	0.566739088598474	0.473559272641386	0.129429165800468	0.347736440930696	-0.0358636	0.302090915536666	0.211423114063269	0.283722148523014	0.123771672477563	0.0871339350023159	0.514792185886923	0.0717079491908755	0.406166052991119	0.416839182098272	0.172641480963824	-0.156008	0.395126827880881	0.330151894226557	0.208896098999905	0.239500470075548	0.035699337713717	0.155538295723473
Low	0.121715169948012	0.19481552056042	0.301716628434527	0.247641853927837	0.269220823762797	0.443132217848108	0.551589863913105	0.412247349247454	0.143640071721897	0.216622231221802	0.0640153770199721	0.306896658758949	0.19395046589191	0.336766126934713	0.103562493353792	0.161987793605029	0.401176398893509	0.110369819712932	0.401209749333891	0.384711929507973	0.145293754665877	0.0148884928082137	0.402942828737764	0.256036422452531	0.157763355064254	0.211129987929129	0.0627217282601395	0.19800905130512
Low	-0.214234	0.235106450342183	0.355018670283767	0.168464636787709	0.224354352726959	0.415256393311947	0.519504218094161	0.386415795495008	0.101892961138681	0.209832612154795	-0.0544619	0.247023442278847	-0.0086773	0.322643363661642	0.0139387127169346	0.0746485509592491	0.380972467349784	0.107034539282432	0.356092744979146	0.368424168306324	0.151696622984581	-0.153938	0.396283096485891	0.254015127662263	0.138856012501594	0.137235380874633	0.0784392732393356	0.179176460702164
Low	-0.0970989	0.176914626939251	0.373940773013636	0.242462009609504	0.241596383139246	0.434752365245804	0.545773773252065	0.484634527585237	0.141903248523416	0.278826818676783	0.000239161159057412	0.314933743176625	0.0749220057781645	0.352934252270258	0.177277029011986	0.212011870901664	0.470801277054019	0.155024920394995	0.385600113065292	0.375258985373831	0.191182064148587	-0.154724	0.432904684391625	0.291969112840109	0.215690989287833	0.23145670674999	0.071475235750721	0.143371862714907
Low	-0.116041	0.176589229502859	0.284411169408893	0.212287120541797	0.272844296152362	0.421731474877575	0.52682403397586	0.426013997520653	0.121920471682759	0.200415810299391	-0.0229303	0.290240055985564	0.0438351246610473	0.322680045348679	0.0944437039091017	0.130135121135539	0.335918956736287	0.0938669865286556	0.35622412052223	0.380097686312171	0.165764134042878	-0.175871	0.394512008295909	0.211250542863007	0.137395071319738	0.149430552090088	0.0620743091001536	0.170295204955157
Low	0.036550823938004	0.407861175950225	0.542207459243448	0.25588179120875	0.278328151632242	0.422910461648913	0.57528133458975	0.454847417158874	0.141771405417795	0.354378947317056	0.00179933923666093	0.339022605947359	0.197244115633401	0.313287032841037	0.171441256297199	0.14201197609755	0.506341544259536	0.153376420422992	0.390163126728013	0.419139962702865	0.206295744394366	-0.138239	0.382842395612617	0.364169805633573	0.230294514579538	0.278427061482971	0.0769347988013962	0.232558565401134
Low	-0.0851171	0.28663439117535	0.39778996931442	0.209892093818318	0.272079809553624	0.439098575223242	0.548141101265569	0.422833538649722	0.0936284362859721	0.283630901788731	-0.0773167	0.293948689262353	0.0881630589689437	0.339102156493733	0.0950652331585752	0.0530385235509913	0.441402543244362	0.0938465955685397	0.375873219130316	0.380937090828903	0.170612375181417	-0.248747	0.359743666395777	0.314259876702802	0.19193811035282	0.184075238699807	0.05313948987254	0.166734301988735
Low	-0.141628	0.244856059680441	0.266086230793984	0.174193737614059	0.316810772062761	0.420500249259574	0.502939352751297	0.445926620707757	0.12286846361701	0.146162856883406	-0.173862	0.288620247728216	-0.0178149	0.348502400311237	0.0110066400650708	0.0459567452588926	0.380812880192074	0.0885388245292832	0.332933142523988	0.312520365352319	0.11843689793424	-0.206486	0.31449271257319	0.23244223123416	0.0709896012337507	0.0563539716796074	0.0288408798018606	0.201256996854751
Low	-0.28037	0.292244302605228	0.257399876836198	0.300278066905371	0.230796749458358	0.386661809259915	0.493330307446761	0.444085638781535	0.163526149814196	0.208754013938702	-0.135289	0.349354725232242	0.0226703246515376	0.314437519271187	0.109630248463645	0.0511924058740375	0.403929390694509	0.123110756003791	0.36974337265783	0.307031506748209	0.13959233244318	0.0427271097674304	0.370068947398497	0.336119030976374	0.139902533943844	0.127890392007145	0.136356777085967	0.148754271307289
Low	-0.0972865	0.303211665185347	0.378727332251613	0.235138759581894	0.2455966286634	0.437431544530899	0.517840448283014	0.441716497115358	0.0900142393071317	0.198659681451198	-0.133715	0.289136490123806	0.067174608638654	0.304422643731967	0.0496216482232399	-0.00320315	0.399749710052858	0.0930694804037129	0.390162487218057	0.340868669652071	0.140316523875124	-0.19854	0.332713942870019	0.26603401873173	0.127643570321985	0.179857866239374	0.0765686141522802	0.160183172388957
Low	-0.0113617	0.292093970662247	0.40853455047235	0.233421460879981	0.252060475092103	0.43587410229612	0.491685742846722	0.381577736706568	0.0880345943952653	0.190982720385426	-0.14898	0.230946836489299	0.0909822505694392	0.235575505872852	0.031719533147903	-0.00771412	0.286291131188952	0.0996769313029249	0.381204629860429	0.357951519918235	0.115419998225713	-0.214055	0.312455776489992	0.0950981182496144	0.0920215418198252	0.146837724597092	0.138142921423214	0.177007468229839
Low	-0.00207785	0.401857038335373	0.544935896466788	0.327163943919702	0.248392409482038	0.454800147929054	0.531415498915672	0.447356920844999	0.109334852061242	0.264216528121546	0.00893470790891403	0.342174069162287	0.14911135430899	0.331447505237523	0.126137964031285	0.140922780385405	0.500778999855788	0.162851939452231	0.380392909434234	0.4076688914314	0.218395628861477	-0.130744	0.430684851472104	0.317102409177568	0.190955869927893	0.220857267809989	0.0831881795439667	0.160568073938118
Low	-0.136689	0.294736543798616	0.314562902994077	0.199207540172199	0.282125565366943	0.47704359181431	0.52672723877056	0.385083193846899	0.111946741684781	0.153600589739861	-0.136895	0.283023904085479	-0.0685106	0.299453257849922	-0.0041579	0.0438381619948081	0.354841987431947	0.0868417962703365	0.369081839526101	0.299751178367749	0.149354183152031	-0.0785769	0.35540206200374	0.13745711765557	0.119740455421927	0.136206219757299	0.0938157329556742	0.16909345125354
Low	-0.189033	0.143170631489142	0.34	0.168576013755015	0.254526076444192	0.413246393004847	0.469512162630841	0.368618934578401	0.144675448351804	0.176001694453327	-0.0904974	0.225568840801585	-0.0433401	0.247289711424441	-0.0320993	0.0764424657669581	0.334216881415626	0.0703136057804876	0.348218237003582	0.329798586699253	0.10889845440773	-0.155616	0.353871530518881	0.161305689318472	0.0868045343721937	0.125573139737498	-0.00451398	0.208544313907481
Low	-0.2912	0.301656545711977	0.281185607900085	0.171085496543068	0.218812891498325	0.414161998548603	0.470200816575032	0.399865348204022	0.0445151826842062	0.179201612301146	-0.110635	0.232399908996291	-0.0473756	0.280666865074619	-0.0419143	-0.0757922	0.295588153641061	0.0478226206709875	0.3636490509734	0.30319703724982	0.104392737552356	-0.239049	0.255719602554376	0.126692852344452	0.0538599613479372	0.117138170532222	0.0670690454388654	0.10583208460773
Low	-0.138426	0.293424934357323	0.369421579223069	0.265007792687662	0.235861550335737	0.42645712799856	0.509339744965312	0.429174515790943	0.128365482181813	0.265694063738848	-0.128617	0.345761815249829	0.087296747680919	0.323126640291443	0.112283056151632	0.0607676093972844	0.424142374456841	0.113558537771586	0.379408118120194	0.373171548419649	0.161779254532713	-0.0691779	0.366673958230623	0.243522563348377	0.127188969470573	0.173432294407153	0.140706176817583	0.194727345072476
High	-0.0875739	0.383675744433604	0.456706097855218	0.2348151559919	0.250259686650562	0.331188523150429	0.501799642523414	0.440102341739705	0.118943903969315	0.275862218145168	-0.0680314	0.25975266086892	0.0875279185240824	0.280034047435242	0.0498699182203912	-0.00282164	0.424558616109052	0.15862682845598	0.363020873173229	0.32277936550763	0.129805706820425	-0.218749	0.311950766911498	0.206787525328431	0.135820282354953	0.180467913001448	0.0218681249112683	0.2175354104369
High	-0.240559	0.258839374666246	0.251575601897345	0.236269086214783	0.226547409266523	0.451605664524667	0.463865788972386	0.403597563599393	0.0862235118429578	0.103305152050913	-0.0883521	0.289093332390231	-0.0184861	0.347805490153917	0.037575876016712	-0.00323139	0.307953903728805	0.100068994548665	0.417086378290962	0.287445592676021	0.0934292407552833	0.0473358271410074	0.405636377131537	0.235562017339067	0.137857041278064	0.116009981231476	0.0579320267819046	0.190305515387426
High	-0.279088	0.226422216463286	0.221260754801949	0.237250174505093	0.265352963421103	0.432741655843656	0.449822644369347	0.454850912838154	0.0875289794562966	0.148985758551409	-0.118012	0.308607772934396	-0.0100534	0.29863966678112	0.0527019615525759	0.107029160941844	0.331927926312686	0.153693711963921	0.36957466520377	0.297606083553318	0.132618505396946	-0.0852726	0.330649861261422	0.182524352903031	0.112688433300651	0.134983816200286	0.0858852156840321	0.151239998840025
High	0.0385073239001257	0.291638464327998	0.330288216319955	0.296853175134332	0.256099624094802	0.450021535806951	0.550917644499976	0.435113799647625	0.172083680844292	0.212964677163679	0.072065935092799	0.334835977173579	0.156534412801058	0.34482033252848	0.194347981054963	0.173310248597602	0.470737384540898	0.128516464905077	0.378528652992157	0.364942988753426	0.16455963195285	0.0414536810908542	0.435509270393606	0.34215390144882	0.154816718140912	0.186430240454324	0.123066445674077	0.153479235233295
High	0.489224895912665	0.339434532617188	0.493918542736414	0.252686560155363	0.232007236993996	0.43371129003801	0.59067204985917	0.438741203149233	0.164138816534913	0.313966322277764	-0.00466676	0.264184179674766	0.571145197850437	0.286247522636967	0.091917672063735	0.129634539459805	0.492721774138751	0.129540487006921	0.421939353539016	0.36114040267839	0.17643800105967	-0.135988	0.411542498154811	0.315180199098357	0.210904500331513	0.246334713263761	0.0647040873583939	0.137470478570641
High	-0.00143952	0.375700807937156	0.490003180489496	0.258482345922319	0.23941306557916	0.449871243311319	0.550178208054316	0.442695842872854	0.142203440943455	0.29121217569063	-0.109829	0.266784296807536	0.12709053993365	0.338591294249955	0.104265236948744	0.114105884994209	0.494195099409663	0.118411377230521	0.391000832438624	0.39289016640353	0.183792710696265	-0.161924	0.351439288337809	0.271147477462531	0.157971362291383	0.207043450975966	0.0806449922691885	0.213204705935996
High	-0.243433	0.254916745249508	0.224839276116011	0.198154197036684	0.255865480521971	0.43898722443521	0.486543808941564	0.416046335637773	0.0567736253172588	0.167256467716071	-0.0576989	0.224177874286736	-0.0536606	0.289455993075881	0.0146245583171104	0.0483603491291296	0.245359548293562	0.0996450473414106	0.380259914020468	0.304364694607798	0.1875146034864	-0.0990442	0.382397582824409	0.097531490933214	0.0673281787204543	0.154949665920897	0.0676634391114714	0.136437160653895
High	-0.0522711	0.34979715352909	0.49929843833269	0.25306975384103	0.282414536834293	0.46444664305061	0.525999826376779	0.436663955848292	0.132785554557734	0.296730650055096	-0.121083	0.346854737021494	0.105313023510827	0.29871759460466	0.135212223916655	0.0837044786534284	0.50278784025627	0.0885952522006767	0.379964355683411	0.367558178102684	0.178520587402532	-0.106443	0.338342407656496	0.351145991065273	0.2054263396864	0.194309193248679	0.0685832825683109	0.170345177973162
High	-0.194055	0.107808244564095	0.176820625917695	0.162116113582721	0.267685309739636	0.495682177236782	0.502981297674627	0.394861743207943	0.116810736724642	0.124216695134206	-0.181411	0.217645816809768	-0.0364398	0.290150016391475	0.0330658584370882	-0.00406683	0.223907500213374	0.0850958207994362	0.342910288346874	0.290381345654542	0.118537861675534	-0.302332	0.325442306628249	0.109314427349368	0.111552613005031	0.0968463872395769	0.00664916936428788	0.106990491905548
High	-0.150984	0.182039492982324	0.312930853307305	0.16659496097778	0.209929078561349	0.400490799631104	0.510230848516356	0.378581336943909	0.133703572163397	0.137475303290412	-0.14288	0.302255062462001	-0.0410581	0.261437546051758	0.0375338223292368	0.0433422270973628	0.252512101583385	0.0588141468216296	0.382476228433859	0.288500676860875	0.114666745171492	-0.149102	0.313114868090847	0.0858778406972825	0.0565844218386238	0.109594298261889	0.073880982525835	0.136773590403554
High	-0.194191	0.123332456279877	0.193045667329629	0.191838166414948	0.248162538458282	0.40352850233342	0.473271710425548	0.461307377270574	0.108440727279797	0.217850119809425	-0.0986151	0.252256753737838	-0.00659529	0.292900603738747	0.0631129993893664	0.0605701318702321	0.285268963448707	0.0876394948917478	0.365341313660007	0.380326909778198	0.116955452901779	-0.17982	0.374623505009492	0.157794141295684	0.139453043230514	0.121640802508627	0.0733068602587359	0.180899026989392
High	-0.221513	0.234303563956127	0.329893076596506	0.215914871615151	0.253448434347413	0.464908749629999	0.530315452034851	0.441619760604924	0.104271722120422	0.214479280318348	-0.166047	0.36658890279873	-0.00213498	0.311846966736178	0.0856916106620533	0.0352748227784642	0.415030449896634	0.111709586178088	0.386484340121242	0.313503469909956	0.167596110529405	-0.0738668	0.33967508845794	0.320410433625565	0.136544012021444	0.161448548608503	0.0630830304796449	0.113525535023811
High	-0.00424854	0.318282091716062	0.401141321995058	0.25240616931015	0.230907290418217	0.425284255386093	0.528954192976546	0.480195708710233	0.11866538553439	0.226459886764387	0.0523376884771595	0.26986196799682	0.128146768903795	0.341149034126848	0.138347240811221	0.127232436853937	0.455702522028508	0.142022901297541	0.372378036407061	0.388243639201898	0.153335935874044	-0.0834309	0.380163010998591	0.24011226777064	0.145587043547753	0.202439067368399	0.0741984041828088	0.178795369467032
High	0.173346024579841	0.38469611975071	0.507354657193755	0.240007900881025	0.242652508666641	0.421930762588213	0.560552398989232	0.415073341364683	0.166615935690105	0.311941287495762	-0.0809799	0.323589019944698	0.237407643355919	0.305875118253867	0.123412157483687	0.0880165185070413	0.518971719662348	0.144084958178508	0.371443130505687	0.402943010096935	0.165499667194666	-0.222425	0.351964496175679	0.283186212258525	0.190749109915197	0.233247274363888	0.0100818196563726	0.213049970784014
High	-0.245392	0.235823812591875	0.242466873142188	0.238223038261823	0.2178674871286	0.502638987500895	0.511282483649009	0.429371094375811	0.0727410099147882	0.121300851791283	-0.151333	0.292011993827276	-0.0731373	0.277573232760344	0.0381015461095913	-0.00879042	0.348633555460935	0.0667547624733107	0.38969280908457	0.279380663455142	0.104243372489174	-0.0238649	0.363906674165215	0.24942741090412	0.124490710761528	0.11787542818053	0.115235107637004	0.123673959317557
High	-0.0637171	0.183185015069591	0.34693710108467	0.327751848566124	0.325787063003005	0.45511617890357	0.573925859603651	0.531872955925844	0.172566720440423	0.291525290178195	-0.0908848	0.387087662830061	0.133969669565125	0.393112385997172	0.263458915136964	0.214729874870757	0.575058635364422	0.146864853095475	0.395959027763144	0.419685754199481	0.187626561880922	0.0572984676189705	0.411609728340345	0.422819794691218	0.227617722733486	0.250174341553078	0.0861069429426628	0.198916170914286
High	-0.169252	0.30050418043373	0.307185559263537	0.181576041482398	0.237728376426973	0.400129450694914	0.477658196469585	0.404220991053327	0.11056223935132	0.249198777478513	-0.163416	0.238064387758055	-0.0100092	0.266846062899717	-0.000251178	-0.062812	0.276899236768306	0.116232610996645	0.352725080621018	0.33054742093492	0.119136544007965	-0.183259	0.327090465940928	0.0909802583328926	0.0619513973046601	0.136791574726511	0.0943510489519778	0.145101746820657
High	-0.139996	0.210044743944969	0.210085686892864	0.186055354178352	0.236840681313582	0.409900656548991	0.44030019853412	0.355713438167868	0.080947407401756	0.097682294223781	-0.132288	0.276621312590849	-0.0274027	0.293036647574026	0.0701043184385672	-0.0274746	0.252364645336711	0.0746610571100944	0.379676960765423	0.224535038209277	0.0889121955183059	-0.162152	0.34475853478779	0.0713920035860394	0.0662815329879151	0.116148459355092	0.0385939797727104	0.102332094310221
High	-0.0728253	0.346518711490042	0.452768747004664	0.230192871319476	0.235246260930599	0.440123553394067	0.514230342425865	0.367362625779845	0.103917972552327	0.230574870444737	-0.0400834	0.267452508928902	0.106394434775994	0.314751204030445	0.089377748860277	-0.0287783	0.453942816556647	0.0934744995224213	0.400235068457239	0.337684063037748	0.179230866747485	-0.206107	0.337307519341938	0.282532826975661	0.172416875397271	0.177320230642947	0.0484558574462827	0.137395138058615
High	-0.0205375	0.253371273808734	0.42476809194151	0.247414852836236	0.242585433766022	0.460781040131799	0.549938468972031	0.38074988737769	0.0964824020039169	0.224836814342505	-0.0783272	0.346413808890077	0.120620909020407	0.30445973346484	0.0915059214593126	0.0643477746496738	0.460352719645606	0.12326462029367	0.420601877044789	0.336770630501685	0.153338278126742	-0.115295	0.376900432107685	0.31080203540601	0.222291761088331	0.182275607067685	0.0531873468347544	0.0768782704880023
High	-0.210687	0.230522821246548	0.174791660581693	0.214886165636627	0.189643299399739	0.381091626505561	0.470132189855021	0.353323772464603	0.0766976548470034	0.0618847561848232	-0.0863064	0.249539263991047	-0.126634	0.315493694012712	-0.0263874	0.000304599528744812	0.21940541708109	0.134680174858042	0.39070271197919	0.286864777337616	0.119290590338331	-0.137142	0.368533999005134	0.161904033836825	0.107241975624284	0.0801863878260999	0.0879877226449852	0.150789923239344
High	-0.273593	0.221271467558407	0.249975321894751	0.174947047386671	0.24815023491907	0.416631015736276	0.416698541552956	0.383344850273388	0.0807030313051351	0.106831463208762	-0.178273	0.238771710957449	-0.0690088	0.269585875346742	-0.0611521	-0.0916341	0.227453741584452	0.0816143494799736	0.337131283245669	0.225962280545633	0.0428332648622118	-0.231765	0.305416802561975	0.126565561990721	0.0583311286352846	0.0658240362303723	-0.0274684	0.132767235086765
High	0.0598186563886572	0.52176418798385	0.591632109502589	0.326760470753815	0.276986613506479	0.388493146062708	0.559583403194042	0.474625336816004	0.203225102574153	0.414229955647218	-0.0487142	0.331881364191552	0.255974822799049	0.356655948272794	0.169568932391254	0.169483298527206	0.548141237501972	0.206278970603657	0.411903817539448	0.402019234693288	0.20797666144154	-0.00197317	0.377829008075947	0.411459387040696	0.225744381112148	0.265351209798126	0.0796955410064143	0.277390628242195
High	-0.0976042	0.402633499260029	0.522683245378576	0.271440537539349	0.26248541981558	0.406628540484117	0.534225248352183	0.381882095165352	0.131360258857673	0.304775461991863	-0.0488419	0.331682489146771	0.121996633097282	0.313322197421109	0.11100433056757	-0.00116516	0.485394132076695	0.15416803920722	0.387090101138189	0.352702180146652	0.14034282088709	-0.122551	0.348418359789681	0.372172074915193	0.167207857374186	0.187596684257387	0.0185961962373345	0.229132622811886
High	0.167912305497376	0.303427626508072	0.312897566552846	0.238666190037437	0.279617918505084	0.412591385300816	0.519544279535981	0.396741849969654	0.116199236191158	0.190873618380843	-0.084724	0.272826025369798	0.177639437901932	0.316418516924008	0.0773008499993375	0.0152676275177812	0.384972363348084	0.0813294860910629	0.345657764885788	0.315466843814377	0.132751902662432	-0.0336557	0.389961667712315	0.204537976644348	0.115437448177222	0.163320228439537	0.0698910405352131	0.174317840392249
High	0.148468259208682	0.359027367314316	0.463353362223147	0.281523540212402	0.253347655540252	0.406914816141548	0.57775630428681	0.445225208278417	0.138586768975754	0.289522766713149	-0.0396399	0.344473754795124	0.259358777466143	0.334434645429972	0.150967741517231	0.0959907846886164	0.525158206200265	0.15527370681153	0.374274898417847	0.356283084100788	0.18803632501921	0.151916047624286	0.397453092646392	0.301590264690357	0.152991214297475	0.202281240817775	0.0729850383233129	0.120321444900053
High	0.0143015411627441	0.22627246535702	0.367284468476483	0.192035675837827	0.24610469729572	0.434560506425415	0.550868121901304	0.382554279170003	0.115235068092851	0.182085987079737	-0.0814439	0.276225552915536	0.0537626769279949	0.295437099931329	0.105358229669709	0.0228060478561155	0.410771394633115	0.121648471870728	0.462537839230047	0.316234816660402	0.182725047061206	-0.15042	0.384364891215811	0.192643116853643	0.113680077908515	0.160379085876181	0.0538584545609747	0.132565239787294
High	0.0123236857578508	0.247042082879182	0.443844090238263	0.243670512621875	0.278918639017447	0.442843427612967	0.542892122301207	0.496883077729433	0.114270358191111	0.239512584681317	-0.0223093	0.325629818450918	0.155678182263435	0.30164047555807	0.17286035781315	0.190749767716906	0.507106734331668	0.119035239232965	0.402017321933928	0.354508079641115	0.177636941719264	-0.0648153	0.319335854091961	0.33066712742155	0.192638151273768	0.214943991948717	0.116326645230247	0.115459751111789
High	-0.133716	0.358933621982266	0.443645163643591	0.258373720804797	0.225457230588235	0.365001557751048	0.502144258733253	0.315665537129782	0.0766317819812192	0.26771223203368	-0.154419	0.233728654536363	0.0867089405912494	0.267064699737905	0.00985778940927334	-0.083245	0.332451955759662	0.126763030307961	0.36866884373233	0.361053020535626	0.149703162074789	-0.180049	0.266387138269332	0.108685942640023	0.0674453939614263	0.150350854503358	0.107982032381095	0.180661412043795
High	-0.224254	0.0991432510386588	0.209014626609395	0.169762129294618	0.245390486753463	0.448388186917943	0.52587476365989	0.418667714775497	0.0911723171943325	0.139943459139535	-0.231474	0.259961376474622	-0.00794776	0.372718008380117	0.0359885444474638	0.0484377871367456	0.316034319972749	0.0252088369628191	0.430252079746396	0.341162633464396	0.121587636412879	-0.194005	0.33264251020952	0.16672785944616	0.151907318555586	0.124619063604807	0.115088393027942	0.0647000084515847
High	-0.0089855	0.18527166174869	0.366862765462952	0.27427526834941	0.27328543589071	0.359164323633207	0.549610560310523	0.521931170536878	0.237647550667886	0.26164764181072	0.0497126262510127	0.387756670182235	0.149625164696982	0.403316820894436	0.225499394280824	0.35467574889754	0.540979674540486	0.175243764041367	0.413266206914186	0.404457220179596	0.201910620616153	0.106427617618673	0.408182570397253	0.38790633669232	0.213916258417019	0.225158803721761	0.0350507862410294	0.160762055494731
High	0.171399124409207	0.384425261889984	0.533223299077576	0.251201668120551	0.303348394477511	0.433456871825867	0.609357908206945	0.435250108075536	0.153461750156394	0.377596549617378	-0.0712342	0.356309587857284	0.275700650747911	0.322900153093731	0.165301317134616	0.0935490266348437	0.540103269224592	0.086386270439453	0.405172547224584	0.422693061427689	0.227070903969981	-0.168518	0.403586230525132	0.394847208610535	0.227445293444784	0.267509240837607	0.0865994086483031	0.193016805575992
High	-0.304799	0.0212148665071113	0.195571743540028	0.167011638785174	0.246922318041568	0.465088429502746	0.496261247451871	0.331965311544654	0.0831305386441513	0.0471523200758106	-0.126796	0.272873434930278	-0.12135	0.283304934415559	-0.00934054	-0.0764871	0.296777366297398	0.105903104864797	0.418626005444005	0.336088126898672	0.115943964623422	-0.139728	0.364267358347152	0.180349210204493	0.106137322758711	0.126338137548366	0.0462352368552559	0.04835153553395
High	-0.122069	0.135616458004939	0.21304990483516	0.158629571847788	0.243312242184138	0.413145014428697	0.497205285184006	0.373787657555924	0.0732691687728611	0.0944811668113582	-0.173309	0.180163422621943	-0.0903142	0.283364446276176	-0.00295956	0.00179664724664379	0.204559859927322	0.0290090308016518	0.351962035851576	0.340787685835971	0.108459947932047	-0.170198	0.338887214267595	0.0538638660411933	0.0714540944318301	0.118563673539936	0.0158630792246415	0.151053396349855
High	-0.136681	0.231862612843871	0.249020668786719	0.2953450783311	0.247788187306725	0.454889728058093	0.562584876355973	0.469352751642663	0.1592401997165	0.221711894974925	-0.0666239	0.293041483426622	0.0559771071797896	0.34966100714778	0.164868912408231	0.161482577916342	0.443772207028293	0.100595132600057	0.387426692765462	0.380280026708439	0.197806701997105	0.127185058959984	0.412948401558675	0.299528503568643	0.155042072399947	0.212207724455981	0.177492462457548	0.185023659720948
High	-0.13769	0.209963600087729	0.344539784520462	0.186855697549354	0.284063293698166	0.460994726235151	0.524553833022277	0.481893927722527	0.131434712122961	0.238906721479481	-0.0657407	0.341912450765337	0.0725025413715749	0.253723694659858	0.0692033288216623	0.0928755597650369	0.367213261872053	0.163685644774628	0.383223130901745	0.370100799951846	0.15812674549174	-0.154245	0.341883897948971	0.248363192301032	0.188725480780273	0.153958672134456	0.0379694760450265	0.112885916005524
High	-0.0632714	0.28509955763296	0.408167326757205	0.221236345569011	0.260735438276314	0.446196926086557	0.544726941793183	0.409667680085586	0.105323542450805	0.223364370728729	-0.0928224	0.349800222766546	0.111201226230366	0.279788316323434	0.0859257309211446	0.0833081117432135	0.433107093659383	0.167295330049169	0.418952807265939	0.344557522204052	0.197143001578933	-0.223438	0.358101253061327	0.342865976346901	0.161812091329706	0.177004498581732	0.0253908596462111	0.152798121989246
High	-0.203291	0.142605046352201	0.199625438321895	0.187384871265908	0.237347382655137	0.436143716204798	0.549381597241806	0.438232548719189	0.132521897300228	0.20107645807648	-0.0939874	0.24905489833631	-0.0061451	0.340593226800208	0.111873331601353	0.0910998133159239	0.38192790209247	0.147455281003572	0.361605882472878	0.389395816341525	0.152452846463446	-0.123789	0.40226328125167	0.207177481657289	0.12306394461818	0.157033633925615	0.0203104707801762	0.165842811056636
High	-0.118994	0.231909333833004	0.334909489784278	0.218032365720758	0.233733740365264	0.412548471937427	0.513039784495521	0.355760078200306	0.0716384537716644	0.161326033863933	-0.0612103	0.224468068297475	-0.0106747	0.244668791761618	-0.00276413	0.0440780082015962	0.32118093531078	0.0104352246017376	0.384537816281395	0.318724968490219	0.135240555928787	-0.124211	0.391229908596762	0.0650979510099564	0.069917181175831	0.135341891112787	0.0261187182042536	0.201484701098894
High	0.172516080727994	0.260734318919029	0.395293087436088	0.260178312040809	0.255381900740575	0.460565949433269	0.58179891661963	0.448257623342588	0.130893951956665	0.27487722680474	-0.0309022	0.308485188722412	0.245987313826521	0.350266129664263	0.183631300017282	0.1109719667177	0.493430299414502	0.121541918441911	0.408560766415754	0.393657012364897	0.199558397872956	-0.126288	0.400200895785737	0.425001907655754	0.204656731784223	0.242063901592791	0.0842973109625357	0.152104923905107
High	0.142151408699745	0.370310161046173	0.533965160423421	0.27661093576258	0.230957739643266	0.398572861931789	0.573118107422223	0.438198630815087	0.155799834153788	0.422608153290502	-0.0547261	0.30616792470238	0.271014183082901	0.322891877380893	0.175254545682629	0.128052464137188	0.554381425046394	0.145251620654458	0.421093440282179	0.441764076559804	0.21062237595737	-0.177304	0.406274440102228	0.420835327738851	0.240132130345873	0.263596550878009	0.061492539200429	0.235624552170014
High	-0.102599	0.0404209474017364	0.228241572137606	0.189865641865713	0.209586365768197	0.313145986882204	0.511355863552711	0.413329292363409	0.219711539846969	0.204191150497389	-0.0306743	0.266038567840033	0.00924710280331811	0.365777585008371	0.0654141202721921	0.198659577442825	0.350289533702456	0.0584380258689328	0.352863773049066	0.403136958928506	0.155574155834272	-0.165975	0.419726795226293	0.246997681300504	0.123852909204101	0.181974295537872	-0.00153385	0.193434080858652
High	-0.249708	0.18857306619354	0.252491109918516	0.21753068647071	0.249653178067837	0.464651302340013	0.515986466486888	0.358696957221771	0.119231624497727	0.106586073846633	-0.138787	0.256895956806184	-0.11011	0.414729407836895	0.03543548776703	-0.00429137	0.29304917359395	-0.0106799	0.387337570766382	0.311156183125825	0.136266252242568	-0.0537633	0.395131472027481	0.186727224575687	0.0704811858519423	0.154837878239795	0.106967464051886	0.13990265443487
High	-0.204802	0.325733447697023	0.373498664398664	0.194281225358302	0.24687716589048	0.403380822126775	0.513960946210397	0.371474546652307	0.162755425584098	0.193169529832617	-0.151807	0.308660467610248	-0.0183522	0.318729466737687	0.0694739266615899	-0.0338243	0.311644844049924	0.0682745117885374	0.342134844715118	0.324783187176167	0.152415704096768	-0.127886	0.334143785592494	0.18675797634917	0.0775033536071986	0.118135177496887	0.0650362092076376	0.21461813241942
High	-0.0382341	0.23801857216026	0.36851866815903	0.202776742257046	0.232254319931504	0.415648736920071	0.5654378990508	0.437732050129391	0.163702347096855	0.254975665505083	-0.098321	0.277663912604544	0.0840922120331866	0.350659272178994	0.128366931606252	0.130925845937673	0.439131678939948	0.139373168798672	0.385080774552856	0.386324768833347	0.179567155542959	-0.126772	0.365294697009381	0.337187022719598	0.176562090189239	0.188682090949357	0.0824746371567009	0.200601221567306
High	0.0666138695151849	0.458132135562508	0.502467295608392	0.28592474384169	0.279931078643915	0.398768905453517	0.547798162003318	0.407068129191569	0.157862902092298	0.405236924394745	-0.0506393	0.316005888592752	0.245776710776199	0.341330810111223	0.138929972634699	0.07568122616371	0.55610660915003	0.174973377384177	0.402358809638554	0.386526167123252	0.176707808858367	-0.00194692	0.392978216541933	0.398024475467939	0.213295309733379	0.230439294415738	0.122259196033212	0.25185026163629
High	-0.0216684	0.303089633755051	0.320611130627784	0.211878470191644	0.249633321340037	0.420590218990591	0.531098289826337	0.467777044302883	0.140943985643321	0.189473969903302	-0.0812901	0.309162167810065	0.127825656712641	0.327186164137001	0.147169328116106	0.123948469757786	0.447647206066021	0.16799471246926	0.380112901372928	0.331975097835653	0.173611807958895	-0.00593688	0.390229664130642	0.342363784873723	0.148142773470193	0.122167923561927	0.0914090338550276	0.129737055977956
High	-0.133755	0.234560948108758	0.285415745820642	0.157303394021764	0.229621307916741	0.42089085018325	0.461601253283349	0.406291985863259	0.0834792997685094	0.116394691672823	-0.173708	0.244629802589544	-0.00439063	0.29458505406285	-0.0355775	-0.0731992	0.290120940910815	0.165294555623595	0.365586125332095	0.297952195569083	0.0772384545793564	-0.0932135	0.31265029347612	0.144289776229832	0.0759103064008597	0.0901183163653199	-0.0295501	0.187461847292781
High	-0.141414	0.29374950576262	0.389171035029296	0.214633019741794	0.227920866798573	0.43860638173627	0.489939088812959	0.396763487969283	0.110961746025165	0.215999583465082	-0.0100667	0.293166961826711	0.062100008487788	0.23882518005012	0.0418959117779682	-0.0322459	0.383687415191368	0.104493019577149	0.388481403351728	0.328982213149861	0.0980929844366159	-0.113215	0.314368075998925	0.21576008809566	0.100578630274874	0.117878965294852	0.125057156592288	0.151323985340943
High	-0.0888707	0.372031955276928	0.440656578911312	0.30444645271572	0.277462608651642	0.37135710079533	0.541173681697612	0.541359022448842	0.247081608872968	0.319457512644565	0.0591321673344157	0.379827977632006	0.171127183863901	0.414801813788273	0.225019156661279	0.404321442845353	0.573452059176311	0.154686006550786	0.399613853284417	0.413320817742256	0.230698270975987	0.115830486633307	0.420625373399176	0.477854862912447	0.198028220589624	0.262312630182195	0.0408178569769012	0.234252963622837
High	-0.0987328	0.337422405587531	0.42092664010302	0.192572323456672	0.233837370943409	0.378213934703895	0.480625890820012	0.29555099879085	0.112597243523043	0.18456984570706	-0.0540604	0.32352207694249	0.0205182765126134	0.34364257297166	0.144310760182127	0.0321428887722238	0.432805181954476	0.0582910534065704	0.394614150409524	0.302920083348166	0.154988201689374	-0.154997	0.304442464613024	0.261040165947701	0.119544543515307	0.143171033093527	0.0766068626473757	0.130187395820724
High	0.319110558478092	0.27074066010737	0.42238647265982	0.238197793079148	0.24814820723575	0.404711349826383	0.565072372582004	0.422532164761986	0.184399498697642	0.276883437122835	0.0315886127504588	0.243428069139345	0.33085633438604	0.340863087366443	0.0853744563303427	0.177554877364004	0.488391186422183	0.185396907899068	0.389600088057526	0.387472681114142	0.174582381871637	-0.143431	0.418059083993044	0.279091848251953	0.172358088906809	0.25009555490257	0.0987921795050167	0.157842618363559
High	-0.200172	0.267206229143172	0.32477700134732	0.178288648816498	0.248761301944419	0.379842595754676	0.49471947325822	0.325982818177752	0.0920926274706417	0.124909781885232	-0.182575	0.307445704859424	-0.0431042	0.243356312226506	0.0692266167123403	-0.0520654	0.375297343483354	0.000255997003252319	0.390489983813103	0.264253635047807	0.10609688519908	-0.277847	0.334894557044621	0.222583609454838	0.165744282113385	0.0893632167855117	-0.0213005	0.0934999426559359
High	-0.111987	0.165917647183138	0.313640974757581	0.189708091567373	0.264178387606757	0.459523641618304	0.524766885416146	0.36755792931843	0.0714542484735051	0.240724722909218	-0.164731	0.272403116133826	0.0420219442894071	0.340557232414923	0.0600114939779476	-0.0141932	0.308089403748051	0.0300861733661043	0.354241213196076	0.378672936155727	0.123149826759536	-0.271479	0.348930949526368	0.187385704243304	0.137022826583249	0.160733354459152	0.138722142470892	0.115845670144449
High	-0.0714537	0.379333870573312	0.436775200870992	0.240471592147732	0.245097530063387	0.421037522704677	0.52404275401068	0.516073989575377	0.140635016162208	0.305238435332652	-0.162315	0.340111735155814	0.100024414735364	0.297544734038649	0.12321915335483	0.0475630893413068	0.514247297495334	0.132428409294076	0.381873345635809	0.384488080728499	0.181168038946964	-0.148356	0.34461526935248	0.330196169012244	0.166117991393822	0.19695141384363	0.0869655070197085	0.189890180587934
High	-0.164963	0.182124360728929	0.271827497044888	0.197269408741786	0.25120644293443	0.425788264668571	0.484800393735797	0.383052056175921	0.0881961596985709	0.15754382383207	-0.126677	0.296441841506179	0.03723164011208	0.297724665207055	0.00527502835320139	0.0570990570624222	0.265415066875967	0.127777136310374	0.345183677445777	0.382604495216948	0.153808625062706	-0.0996869	0.375615098904013	0.262142211157765	0.167635594155611	0.137413118085709	0.105981308909161	0.128171228833558
High	-0.0745578	0.226115207185552	0.495141271851976	0.227804105925807	0.2247229779473	0.346043235646672	0.546840115496713	0.406875406572884	0.149733287145718	0.339114361025723	0.0168093809479072	0.250009587883803	0.119554002301813	0.334869728689002	0.138232937310171	0.142662764560238	0.475774428786973	0.0901300310323264	0.376319131728021	0.447798542324513	0.188389385588638	-0.19798	0.392583275524277	0.317282676866809	0.203345537336058	0.245095655319224	-0.0131245	0.238090822625836
High	0.0265218488630647	0.345073283646039	0.411202542467564	0.236413922110289	0.249680737637138	0.438983146841655	0.543333792479697	0.425848135676105	0.116918540107568	0.259092099503578	-0.017866	0.266646245549284	0.187855646236502	0.319208822772755	0.0893721668339029	0.116873910586541	0.475575401432049	0.0651880340747853	0.396858494682982	0.362521902883241	0.158645308469167	-0.147611	0.390953097016514	0.316179544612939	0.200195643025411	0.188505761798854	0.0957722814712196	0.178621232607245
High	-0.280662	0.260947687573719	0.230236276702106	0.198899665546938	0.199147053674283	0.362687626115156	0.491638569875218	0.415970906390483	0.0974643989216018	0.049109987378576	-0.123949	0.272581599851263	-0.043156	0.320281786329507	0.0422598208789501	0.120145767306733	0.285215297495611	0.110061318889979	0.338817801309396	0.358659454520212	0.0967430815216009	-0.00847842	0.378297560519465	0.170122979310121	0.075014358960228	0.0756217973921399	-0.00499421	0.210655379965189
High	-0.0266171	0.376390255516604	0.57087340177935	0.217021020566796	0.282994162346291	0.483443377027741	0.582080283760094	0.419111325162909	0.159532598463726	0.35499470987181	-0.046564	0.383166853934909	0.173821310438341	0.323946128279657	0.199699932211647	0.214079123140841	0.553023320064674	0.138553647891868	0.358075023523792	0.42888804505577	0.227473861607593	-0.162065	0.361643069809756	0.433902918636697	0.226887477997203	0.231727073358464	0.0418051259314861	0.137137781575318
High	-0.123996	0.238206687650553	0.409976610012047	0.172566577666745	0.269619981209139	0.445335429850529	0.509106335466412	0.36851262143807	0.0563809071535892	0.194686820743613	-0.124325	0.223736073397016	0.0191946965058733	0.294101341521324	0.0341446688728344	0.0017254415845853	0.295980729731099	0.0793245777014185	0.376990987971198	0.313277132442381	0.121810850642547	-0.213213	0.280931939843419	0.0913614005271493	0.0628470960333827	0.182123479807786	0.107263191569593	0.181472743292172
High	-0.178399	0.328720384188196	0.322450255329025	0.281616025728583	0.24422194041892	0.43964269596691	0.520218917864913	0.457266204545365	0.140850175419526	0.24279419689836	-0.0964315	0.349020338984988	0.0790166260609812	0.306908752150151	0.148352620779906	0.0864368995732892	0.435445721502374	0.123718265107765	0.375777413898702	0.374854937218198	0.158443302871327	0.0263206184761779	0.369300069386227	0.364924908542785	0.160759399095335	0.163029933719458	0.0811042112986848	0.173780338896451
High	-0.229285	0.214665568597641	0.291090769711203	0.19103484333973	0.307707866213878	0.455245238900255	0.516391334772256	0.384150402400181	0.050756313334783	0.14813174390445	-0.15977	0.276106115476473	-0.0310981	0.314886592927213	0.0246914512974158	0.0201404901269409	0.327583113328535	0.0145626295985247	0.381279664800453	0.32578845140948	0.146928674609089	-0.0905106	0.355461284647664	0.0273959606580476	0.0768324075161399	0.102968143923486	0.0806754434056648	0.113131987714993
High	0.218002757128239	0.35962387425476	0.448999566235982	0.295744793284936	0.265097561838528	0.452542352380181	0.543223856060313	0.45171740467913	0.107058944972632	0.313121056888552	-0.156308	0.29987128703524	0.302703698034147	0.303517188425404	0.109251221562106	0.0382074157725639	0.497202620335141	0.159306113915883	0.399855202947289	0.375408	0.174332093560384	-0.0908455	0.358394631529625	0.307989846011471	0.167774303313113	0.229710791578871	0.127265419782947	0.172676229329782
High	-0.0648337	0.296218310107702	0.329013115370486	0.198718969577944	0.239878044893241	0.468033938767918	0.503127884532016	0.482921007880031	0.11984472885837	0.18526485935555	-0.106903	0.330796744455969	0.102143718098598	0.266587276235408	0.0526457332462049	0.0174775448804446	0.392726939035125	0.148752043959432	0.383705658359782	0.343619755682192	0.15251143404785	-0.145793	0.356978651851014	0.272021685500501	0.108409780276915	0.161359749312028	0.00803273365946388	0.116110400769444
High	-0.29367	0.189000117022416	0.140833488892665	0.170060737423509	0.213456160935066	0.408291713267389	0.491499265762278	0.416939147696543	0.103859445721711	0.120719698635172	-0.170214	0.304926926279626	-0.049805	0.284556977412396	0.0322631555697518	-0.050285	0.250476698685033	0.0772901408479043	0.351325801369964	0.32430847489861	0.144280487166425	-0.243003	0.34187369454583	0.166312970960241	0.115959639695693	0.0956639704386243	0.0611798296811931	0.184191497442417
High	-0.0909085	0.307195897344037	0.262392200463186	0.208984946691327	0.256674553691938	0.385047300988346	0.477496011928152	0.429739265882422	0.162795898175941	0.172949619717737	0.110697640049963	0.286654324665035	0.0729101613536682	0.316688703884797	0.0453168363817876	0.14691189326402	0.407911942262442	0.0848165332920015	0.345803622116201	0.361589065921358	0.158830504772206	-0.111716	0.391723971209634	0.300829773436236	0.138415598424466	0.135945008262207	0.025266148672919	0.190224780560611
High	-0.0648498	0.364700160917748	0.409703056122063	0.27300191228276	0.221017477366728	0.448445800558638	0.534451844665343	0.442252302927491	0.170829713421805	0.251411258689532	-0.0554344	0.304934518195761	0.143107633902731	0.361015847523653	0.130877997667934	0.102568451316926	0.544727450611646	0.154613575932736	0.389996438008314	0.350666538594514	0.192703774911951	-0.0461224	0.42155759506528	0.398984408946954	0.187952416823371	0.183261226962665	0.0506174820769879	0.178976895275074
High	-0.00333822	0.256185066084377	0.317680917566457	0.225511505662671	0.255734805845552	0.421545582785682	0.517037809745684	0.471080834432227	0.159657291047259	0.212582856526373	-0.0401614	0.324315507957263	0.144416207863366	0.348613927151978	0.0959299510466013	0.111500827013654	0.459196099655065	0.118416969670077	0.385557502894391	0.331330202296823	0.132750816720588	0.132921219145246	0.396883148360761	0.333944475989694	0.180546678058493	0.167528444786436	0.0835108630124488	0.14427535026641
High	-0.0664006	0.0375349261538431	0.289166695648872	0.159250385236582	0.246523141653129	0.375165607923101	0.491796321482224	0.344921206170009	0.0562997578432663	0.151414085249784	-0.152225	0.165914202243266	-0.0443904	0.298783628169937	-0.0406472	0.0229065970055885	0.174741927991092	-0.0200626	0.350183649662655	0.33581727120758	0.109219655200391	-0.220149	0.372397774131271	0.0516586067671879	0.0527984301018157	0.12818035364569	0.0977016093965588	0.201735594469526
High	-0.0910968	0.251724843998996	0.386368412549173	0.187910306002847	0.202733916274599	0.43161644371722	0.535511323383223	0.358842700200604	0.0906392348638638	0.146470870771163	-0.0553179	0.272529370149795	0.0347913110792204	0.286480076552189	0.000793859425163296	0.0200289773254112	0.370603776945836	0.130006501070281	0.34356710236201	0.322367522660523	0.135285390060738	-0.175978	0.379619654535735	0.262908980628176	0.141306630597124	0.131556508033659	-0.0213127	0.104214344220676
High	0.207122896110632	0.409593571656893	0.457189152474824	0.231395528968784	0.209369022245291	0.37735131374215	0.581211238870664	0.422860691150605	0.142151447855269	0.299206232475525	-0.12539	0.290134799095656	0.287021333105648	0.301867851874655	0.0729462273361713	0.107886937366167	0.461231662706603	0.186873734053104	0.399331143902553	0.409470879222473	0.165223866443484	-0.11824	0.39105825490129	0.353167261118274	0.184029094627596	0.200256624729314	0.0360648969592082	0.241298306792774
High	-0.0154113	0.260893515107812	0.358590706462004	0.217389212167048	0.2170934046978	0.434808209981516	0.546231759236859	0.38740070148751	0.131804410942009	0.277927995444599	-0.14897	0.28334043426789	0.115503187675274	0.297362339580266	0.0499126875599109	0.0935364738236387	0.452712496445394	0.0750154579296783	0.363894049794865	0.402423683600975	0.186309511388832	-0.189395	0.369024705752578	0.314110960066398	0.184555093422495	0.161618744917811	0.01289183126568	0.181074259969651
High	-0.164659	0.268627773663022	0.290089338393188	0.260064627481308	0.271059873290142	0.452541496628166	0.551416404251603	0.422574604479104	0.0898773736265949	0.17581227617774	0.0146144731682501	0.32890416863895	0.0140004582741003	0.330367495209057	0.0788804992121333	0.125982339287087	0.368181600440166	0.0851711501915243	0.389056247219953	0.331324598074672	0.140993572815291	0.0834771138676795	0.388283108757394	0.245318052134445	0.124593413477701	0.140074880787675	0.0661348436834494	0.175199149906281
High	-0.0710091	0.394870235668551	0.470845697968112	0.258898012427156	0.323193090314688	0.38078913968603	0.559082475533321	0.396183230618596	0.136747217719415	0.341453052419737	-0.0917921	0.388006095201896	0.124663295066695	0.376596103239965	0.165125703676523	0.132305051924304	0.503256026814524	0.0714887123018407	0.389224256533163	0.368099253687293	0.20234126060242	0.0389364622969851	0.392828940100663	0.363806636806888	0.190988123981376	0.23714990605993	0.156631	0.202706872312376
High	-0.334184	0.128731231698585	0.189188376180512	0.121018692170927	0.234695328730853	0.469779013401868	0.510404689459807	0.343896132621001	0.0715114937964334	-0.0269876	-0.214999	0.243182833504079	-0.132181	0.28126419679812	-0.0526081	-0.0554736	0.135197697943551	0.0748719703901799	0.38386458630367	0.29546134794254	0.0909024214792594	-0.233857	0.356491530321625	0.0505957812053243	0.0617445821225649	0.0479895201832443	0.0146510514174894	0.13875354505409
High	-0.0908425	0.128684946900207	0.224482532109743	0.184354073577164	0.22088918895144	0.45290291561458	0.534890200029078	0.43979138926102	0.0940936010613917	0.154799882543138	-0.0217395	0.297392910225402	0.0178730515502369	0.302366322816002	0.0754829153743582	0.150172440326888	0.348936151071136	0.0821442652736004	0.367284210694982	0.360604413031819	0.174485194222342	-0.0876934	0.3752271922786	0.218775597197261	0.168107697179429	0.151444111984109	0.117298110498517	0.105082089184885
High	-0.110028	0.336750616156005	0.349448021923271	0.255763140996657	0.275877261012059	0.426705499695181	0.54360164074195	0.422856470319349	0.10593897094701	0.259933013683549	-0.165513	0.325043158349569	0.0801864414066723	0.319210953408566	0.0886412091673319	-0.00705275	0.422935936083461	0.116723739571285	0.375296165849839	0.353892289194828	0.160505790558122	-0.183423	0.339802518945484	0.313781175111476	0.121613111466861	0.206482597162019	0.121879733246504	0.198669344122239
High	-0.191952	0.344032680939488	0.310050581101606	0.192365428716608	0.189691521702239	0.35719341939053	0.499584219388725	0.420286134672234	0.141275053816355	0.0847536971898229	-0.111051	0.315393067044138	0.00400609145746099	0.32687657654309	-0.0138807	0.0166009247816832	0.292926226402484	0.0987405558801993	0.363201956191666	0.332795293884734	0.117047567672338	-0.138226	0.316057866077911	0.153903345793674	0.0649792767554446	0.124800122599328	0.0104776140479182	0.202811031720652
High	-0.201608	0.268715196311881	0.309234670632115	0.214105479857466	0.214582	0.412921626875234	0.503290440277746	0.405437935709277	0.104933333124132	0.18193052656215	-0.168123	0.279788950622157	-0.0312553	0.270208655945047	0.0141987473971955	-0.0440673	0.279339838589579	0.160179019071941	0.360024765442907	0.352328084643835	0.120732706428383	-0.178016	0.326192215446216	0.144322597274174	0.0736983669740643	0.145270916986205	0.0744848721565	0.177724978720453
High	0.148888375231181	0.350038290033892	0.460718481204041	0.259885490329189	0.253750954928109	0.44388568770893	0.571836861000991	0.501216955317534	0.156129526899282	0.316026458044261	-0.0423566	0.254438698448807	0.253241959761125	0.333390747934046	0.115793719339295	0.128316777896923	0.509417930255393	0.160903988551441	0.41790431533824	0.37281608754366	0.168142365707729	-0.100903	0.395962072581093	0.310761338402753	0.21934444876532	0.241153748241492	0.134495656145226	0.179207764250405
High	-0.181018	0.175435595400655	0.319187131488709	0.144100600639632	0.242217201789626	0.435569994049269	0.493210998512615	0.325524348312761	0.067174141242701	0.137590998784527	-0.0703967	0.224554785653197	-0.0703953	0.347222757635426	0.004532988922308	0.0423603462090373	0.288616091915639	0.0344035898637624	0.341744702711972	0.283304729960623	0.103080876572304	-0.0970011	0.305748799906227	0.0579194218602479	0.075772322010919	0.108019595692926	0.0851334421066229	0.133766772398802
High	-0.00511107	0.130048082574511	0.315146926768489	0.195886054391605	0.231258276962477	0.389831762505711	0.529187473828279	0.489192478181067	0.150397963175394	0.264991335390277	-0.038815	0.238932848496369	0.127160986996958	0.334639679558481	0.130643392237176	0.162086123362788	0.417955655612312	0.125816399394721	0.368101800056815	0.377075038181573	0.189743836183063	-0.226474	0.40849706545961	0.296525375490117	0.20101589818146	0.199759495695544	0.0210533390892364	0.168573911454256
High	0.0864566828010218	0.398031884630683	0.502492811512684	0.258761806199713	0.247819325226625	0.396772875679182	0.549073690729955	0.437122343954081	0.179040617323258	0.352800108575184	-0.059794	0.319434065489656	0.22134752168933	0.315889439415533	0.134803469895441	0.125537951710963	0.553985614874495	0.126033265850766	0.394328640931719	0.394803093384677	0.160143648803379	-0.0979692	0.38259448134129	0.370308736793645	0.18920424417828	0.221319608379723	0.0707114252413028	0.211705826034744
High	0.0729446030781437	0.222561834467477	0.274621877856367	0.207777516805247	0.211483468434203	0.419192036720359	0.488934494880893	0.41215085781084	0.0901841584440895	0.167847808624198	-0.151405	0.2469227630882	0.117831226283579	0.270379868799675	0.0622017858134092	0.033710058103916	0.354022145126058	0.122458733131547	0.41303789587036	0.323845094273892	0.0985965441324696	-0.107578	0.326711615441311	0.145302741794421	0.0707569036248049	0.134966955302992	0.0767270299322811	0.116827522114617
High	-0.242116	0.263125778553542	0.314008243340909	0.224854428258949	0.272250523597954	0.367528616083097	0.477460872933163	0.374763460892266	0.110255132272084	0.175823135170098	-0.073629	0.250755274879767	0.0249939586134329	0.282249918412702	0.0271871457187656	0.0139416517736065	0.303662311541142	0.18767536593712	0.417526862179913	0.286332678640869	0.093637191778533	-0.0599371	0.337181199382454	0.184921839893512	0.0835987080104567	0.119163790085356	0.0870753780379573	0.191754927109606
High	0.219424815027492	0.378581903768216	0.475957720682474	0.246514793463995	0.241926995309972	0.416886123910141	0.567434227737845	0.383756378741602	0.140115791734884	0.291555104635275	0.0506141680141081	0.258821698476019	0.299308263846098	0.334567484576654	0.066449555127737	0.10967083123381	0.513158128129674	0.101810384574701	0.395003976198795	0.384716569884809	0.171727622880584	-0.230206	0.371104497102063	0.28841798056458	0.197792282645145	0.224817571774007	0.0345502852451705	0.154015062164857
High	-0.101893	0.302562929170456	0.417071010248109	0.224868225373547	0.22473378304005	0.373695185601035	0.512251516764089	0.410644566941913	0.117903064054931	0.178980016989594	-0.0463995	0.332286105614021	0.0783765125680017	0.33372636696771	0.0698255310546441	0.0814689748654298	0.395174994643438	0.0620651268513001	0.378160377606672	0.357968039174732	0.145865307790473	-0.213004	0.32089810731037	0.250372052640925	0.112413907456558	0.176107264726793	0.0655022835252826	0.152929820430336
High	-0.188857	0.190007247064292	0.219997621931576	0.21354277512786	0.257365960832301	0.42213205303638	0.50364379050756	0.335040476462449	0.0378544613140814	0.164190126550414	-0.102465	0.226454820696358	-0.0408444	0.326220537854119	0.00274353010787692	-0.0456078	0.240588359876121	0.0214073229404996	0.372965091360034	0.237943966912181	0.0432872691676053	0.0413845049603135	0.328324818418485	0.0340427825279944	0.0397159527948022	0.0844247594651286	0.113339501264526	0.181124086771518
High	-0.198444	0.214204386225242	0.233513449831381	0.129154755423928	0.237803438937322	0.409031867516229	0.477306401672182	0.35127106878292	0.0965141904320308	0.105078437707852	-0.154385	0.258571547134833	-0.074821	0.26619053716899	-0.0360824	0.0759264350694838	0.171359975211825	0.0986520621208165	0.335105683239641	0.301587263525476	0.111472086342176	-0.226168	0.362575574585585	0.016095228835448	0.0784671632181403	0.0617516354488697	0.045704846709487	0.161596080649991
High	0.0135675447374514	0.341240086235649	0.442027404581053	0.23087968308859	0.205704266976557	0.429674919628449	0.560700198967744	0.389096846870819	0.129837286977728	0.249793405163897	-0.145368	0.283499490524583	0.129072819231847	0.261289671558167	0.0621734358916968	0.0152964584997202	0.443195080459058	0.125365544164634	0.383830761553696	0.364104807190392	0.147766403844496	-0.221479	0.362270938742237	0.265977552789668	0.133366000463496	0.176025859366849	-0.0275369	0.176707015743654
High	-0.160922	0.255000595208413	0.339206029087042	0.241442849606301	0.283078103139306	0.467176286296276	0.530561884351437	0.384686758750735	0.0725518583284379	0.247585278996595	-0.140785	0.331344709231839	0.0483343042757281	0.309236175931473	0.112353366971241	0.0989548989089073	0.440620467837752	0.0316627340767773	0.374941152825702	0.377615708275099	0.131514665187351	-0.00773477	0.384378795152644	0.282522648867004	0.13882561124962	0.177491101746202	0.091451155389941	0.158544357173425
High	0.262572936511214	0.335090493000346	0.449757636739254	0.269478728791568	0.223607941374286	0.43730933121052	0.569471546643125	0.400731555396929	0.142246373237486	0.281359725279849	-0.0648277	0.262091097151464	0.321552552765881	0.315630754715943	0.0590460566674786	0.0516897694995432	0.481156325470171	0.123858658101937	0.407038478663504	0.392783085993425	0.156928316835736	-0.0298794	0.388876496192019	0.29265268570692	0.161515881472767	0.223749459655313	0.0704097506857237	0.182738551043911
High	-0.308446	0.223853481733821	0.144728231036777	0.149500617455836	0.23264684220032	0.450029176709861	0.402477236108045	0.340286778457146	0.0801382346051282	0.00660459522353722	-0.194899	0.191475574820948	-0.150409	0.308786646447721	-0.0854777	-0.0883391	0.265160418495274	0.048283690187345	0.398543588884858	0.262693616243627	0.0765763825680319	0.00363952346104774	0.332727993013231	0.0500575978756773	0.0238622383766851	0.0676583858967838	0.130791652962295	0.133864881056726
High	-0.201767	0.140030389073322	0.141144284734307	0.156222682791789	0.223298204793233	0.437876676929283	0.49885415817125	0.328711863459484	0.0402225924177138	0.0834835531149872	-0.115138	0.256953996962093	-0.100309	0.287934088692667	0.0138628312577802	0.0525182858785376	0.221598627878968	0.0253730509365873	0.323214193565395	0.331001315826932	0.120977923247279	-0.210224	0.316023672646001	0.0284585988417397	0.0599288765600418	0.0454949642728017	0.087810510762287	0.101701326741666
High	0.0446813668717312	0.300535258226002	0.408129871383676	0.204191238818989	0.241993191154387	0.37924212237104	0.519158374514298	0.438028173594863	0.180438036796109	0.311016618304042	0.0209064822813166	0.274600620519227	0.153372179859339	0.321355433122311	0.105883912741184	0.122072590113309	0.486790037076854	0.0992308371038513	0.386421247989034	0.392587125862883	0.18723911392209	-0.172954	0.389093376626819	0.264567955227323	0.178089419363574	0.205465713193184	0.00219690697207844	0.174336450222524
High	-0.098122	0.293918031514799	0.42683088557769	0.222632049009094	0.278222572394489	0.436401804626252	0.545063989386649	0.355092558308458	0.138209208471826	0.17182064230168	-0.00924538	0.35971773186101	0.0372302386390108	0.290076017149551	0.110103490602207	0.0563085157391244	0.408790061492563	0.119480887825388	0.429503005759453	0.331371880675795	0.130132634551146	-0.0708529	0.403694729941614	0.274679326319352	0.168206170179634	0.166038188808487	0.0772078844783043	0.163285056614383
High	-0.197222	0.199623616599256	0.278710870442345	0.217781207025616	0.246343849924756	0.457821827922218	0.470903450884787	0.317961499188344	0.0988823417088362	0.0627576177759385	-0.202113	0.253541030305277	-0.0627258	0.305745587215051	-0.0367952	-0.0656791	0.272833233083835	0.108969185909775	0.356518185373589	0.299373222524132	0.0735288288330914	-0.133071	0.319110002160133	0.081592114485657	0.0755192001486554	0.0907830443043582	0.0485555786378036	0.0991591912168003
High	-0.102619	0.289482077518829	0.344738710649707	0.245295963350415	0.247450136925948	0.439675989866297	0.540950868073868	0.389889630437571	0.105434729773362	0.171772800852953	-0.0537739	0.307629036521141	0.0416955517242549	0.290726548515796	0.0830658155976373	0.0300312439518073	0.398666466120318	0.0543896344095522	0.390327227778882	0.330476894903827	0.15595533801824	-0.147256	0.368938527239505	0.199877938292767	0.126016838330306	0.118633129465966	0.0642870956734401	0.128861815574426
High	-0.165855	0.256677125863351	0.219902493623894	0.254246139437234	0.222017233379286	0.442968631750721	0.486203625461611	0.410720188306369	0.128700061012111	0.144386767659123	-0.00392129	0.299042185174392	0.0113248202151389	0.303834780973031	0.0237296953247852	0.0641590121429722	0.325476801754698	0.168410385040523	0.379150067061197	0.340089350917782	0.119790084806719	-0.0449286	0.337285981541805	0.197058734264183	0.108063003708576	0.123883286972195	0.13632606032766	0.19876014637109
High	-0.145581	0.212462630952579	0.295317758638412	0.20188607033855	0.242624726258831	0.452441954339032	0.545952153783187	0.439656628565594	0.0790401140010595	0.199467297691815	-0.0335365	0.27880866629369	0.0446276236402024	0.330800598190394	0.110474798098794	0.109694090066175	0.396401129400219	0.106870583513696	0.372816131142522	0.372762875503976	0.158258124057531	-0.120499	0.426589144952398	0.248492480346981	0.179989387317519	0.151776122858337	0.172445395408807	0.164004876862177
High	-0.237967	0.135445641742733	0.238360795849383	0.146375155794374	0.22893913021549	0.41137151190706	0.513210778629695	0.426594563601145	0.0978215622492186	0.124018850176623	-0.054196	0.282114196306058	-0.0590169	0.302677142292874	-0.00478851	0.0153601475892715	0.304878803818327	0.0433475955357241	0.353146378154342	0.366068528612718	0.139726903822794	-0.185067	0.368028945261398	0.180292219228404	0.107181114921482	0.132846897959104	0.0708056114730239	0.139335804340348
High	-0.11876	0.374032644829576	0.457092802953091	0.278267495893286	0.227599430126045	0.398526418033967	0.535224120481531	0.414565185180913	0.143342445408594	0.278152964784472	-0.0905695	0.312213710246569	0.1010187730434	0.312213012286136	0.119032467973644	0.104508606444622	0.480905222586561	0.107114597892889	0.372495280006182	0.330925430935268	0.159548859240557	0.0854545954804136	0.354239142299669	0.294310155296505	0.181307205125184	0.187890474535617	0.15956580251396	0.184743285746355
High	-0.0434772	0.319206314042296	0.440516304758986	0.216177241428161	0.25314997005295	0.332628870939982	0.537829219893413	0.407203790648482	0.182706527050595	0.236843294433934	0.108869276817068	0.287977049921945	0.167648149977151	0.367794062972718	0.0669592205228184	0.119762904073781	0.481695523538648	0.086590023237139	0.407436697208023	0.379653806869436	0.184376973259829	-0.202622	0.367455304875919	0.344357675139908	0.178319620141929	0.203554657613306	0.0568776723993307	0.205473434649866
High	-0.323505	0.226845111076366	0.189562536147752	0.126581039059511	0.212726784780514	0.436395369850992	0.460707362656557	0.325446773891416	0.102427724046804	0.0527923157773743	-0.0942558	0.207538332360628	-0.121882	0.2767202273406	0.0340808355274582	-0.0895141	0.200635383978934	0.0979342183553222	0.309806502427973	0.333925793468782	0.120378200113534	-0.144857	0.338244663868298	0.0516197770491998	0.0535619384633586	0.0645779198949226	0.0658557160865535	0.1905399750226
High	-0.15601	0.439264126294618	0.402882844927055	0.307608730980227	0.231177370506421	0.416604131296565	0.502235332810436	0.426366596089307	0.12390736162337	0.288560257896491	-0.0640987	0.358915965427525	0.138244783436657	0.337427155083987	0.126983255032789	0.0596367060712702	0.445112364194021	0.146445640205121	0.380258639694597	0.393214703628494	0.169718761045261	-0.0664879	0.354119252537865	0.340421573098934	0.139061962394081	0.200015854848761	0.0663076703769464	0.165456646586278
High	-0.0185876	0.211255477402341	0.355136281764277	0.226596130367477	0.257309894621382	0.427950045314895	0.562980004595411	0.457829007512242	0.13562476695514	0.258034413811824	-0.0340998	0.277720811814449	0.148592875887645	0.339922414523849	0.0921482673364999	0.15396151308386	0.448393948451198	0.160601478912602	0.377794116788471	0.379835756413144	0.168356778380309	-0.181171	0.376503815030759	0.260483393673877	0.176981878015334	0.183518551954818	0.0557356709557616	0.189059339285296
High	0.172890971094642	0.268211059766072	0.406396486832691	0.289886908701064	0.275894136855806	0.462838200106927	0.528818940977636	0.38787155485874	0.0952685366530907	0.204330241066542	-0.0351013	0.304562432507357	0.212568669562407	0.289957705475874	0.0965886985716853	0.0236078859151012	0.431632315001866	0.0509081143771987	0.436553424346737	0.309458586779009	0.124170168500475	0.0521764202671522	0.35846829117533	0.212736436373903	0.142332068396424	0.158334370538935	0.117993232342958	0.0573227158267749
High	-0.2912	0.143538753936235	0.167373825730028	0.151378301873416	0.238810317967512	0.417631887388261	0.477094282221984	0.398148641040163	0.0980640319463184	0.0997814550531699	-0.126211	0.252482428289231	-0.0594887	0.294362664499392	-0.012526	-0.00174436	0.29792548963751	0.14339977798673	0.383497132539774	0.272564671091228	0.123800269528712	0.0266476862591094	0.349007274870355	0.0982732382745861	0.0662300791220067	0.0875171372793824	0.0380464046210601	0.154867090939865
High	-0.228573	0.243364226534951	0.318313605509829	0.178015897430452	0.207329119990494	0.378065689684525	0.493095786751865	0.288617351040322	0.09770179741732	0.0324473720510785	-0.151193	0.270411670568635	-0.116343	0.240669417896721	-0.0290166	-0.084547	0.278667477799214	0.149516809056459	0.388811909404823	0.322519934810269	0.0935708676011971	-0.155407	0.356754887704409	0.166696815366275	0.0842050097954363	0.108068738592227	0.0296800901516705	0.098967269313868
High	-0.196041	0.318619657101705	0.373466530336451	0.294009748848283	0.264083719817203	0.482252853983517	0.579282928318381	0.430355680734213	0.133119220841113	0.241698847366386	-0.051101	0.317118798732585	0.119779117707862	0.31669564475334	0.128638571701322	0.142619466944548	0.479942970940327	0.11263167736522	0.403414799858066	0.345729863343732	0.168922263100037	-0.0927976	0.378763062610007	0.431545418159593	0.195783781477862	0.218355387932368	0.191671260313827	0.195379236589483
High	-0.17974	0.428509593050711	0.418883969694669	0.247546760974874	0.216174275129859	0.411994510851073	0.530482068428358	0.426259833390238	0.178150633938192	0.303924778717226	-0.0348926	0.309047219213593	0.0995464452155346	0.284060877263032	0.109061892830117	0.110154748690173	0.43693490495095	0.143966605192408	0.357468082904511	0.388615720414864	0.176718249823865	-0.188822	0.342908457759955	0.355700834729389	0.146987149921544	0.181179622320263	0.0892482676869262	0.22348802533525
High	-0.103765	0.165304003484469	0.212856205764402	0.223971743592628	0.286653880288151	0.458222527448138	0.507385454141585	0.458941035869301	0.0510244353547627	0.28114683236226	0.0301632724931773	0.325648922219323	0.129398471649825	0.339249297343311	0.189029100717459	0.110735801294195	0.432582702408598	0.0560149177305618	0.375000660066776	0.340425958221806	0.144745394961319	-0.080042	0.399358182198551	0.313353585100908	0.129200890223707	0.147680514641182	0.132033703685718	0.120768937603415
High	0.075851818702381	0.317981752899405	0.473383043773194	0.255596449192637	0.315316487295174	0.451060876415846	0.54498954312654	0.430183344013489	0.0820999430788784	0.315795786346388	-0.0305744	0.271547362536258	0.184522537844488	0.308395639505883	0.117057875693516	0.109582062919507	0.450303437307116	0.0718559581897983	0.391476024908995	0.319405743619814	0.154696817033122	-0.167322	0.358102066364186	0.245762159009833	0.159814159525004	0.213390753680342	0.169513078637069	0.137079145744868
High	-0.223786	0.132220516978883	0.168577217133777	0.16973835479688	0.289470622675318	0.433686027257579	0.461561154677304	0.380302560727848	0.0435025226095244	0.105203749697031	-0.0454953	0.224818084404997	-0.106379	0.301309234917427	-0.0147844	0.0843382257798995	0.27160510714013	-0.0113505	0.347776447988781	0.307597422872327	0.0871964184952454	-0.121522	0.286962079786706	0.0209947422967103	0.0786395587066056	0.0751139609227513	0.140585705928003	0.108530940137692
High	-0.2468	0.186594034177911	0.187238400800838	0.166590164783344	0.266231666303754	0.417053338859008	0.503350588073268	0.378479840328735	0.0935401766028063	0.0695748814547164	-0.143752	0.311610734914195	-0.0964353	0.290524196527498	0.0282023050494144	0.0156828056974631	0.242475436903602	0.0799573062621522	0.377781991513732	0.299425213145293	0.0847520962566129	-0.179821	0.372695288996582	0.156254659698487	0.104272549031647	0.112423764737377	-0.0486012	0.147825100952525
High	-0.00452032	0.24334149721514	0.349878938588845	0.253749612093421	0.288230827188022	0.402550887786135	0.544412757329619	0.447818022781263	0.170394376579848	0.257832748480785	0.000439075278277462	0.286786604769198	0.123583939291126	0.359424333030999	0.0960772015880141	0.170026468409119	0.487416766464925	0.176131992427563	0.361579128956891	0.380501588862397	0.147624582744001	-0.100488	0.376849598957389	0.307594250368014	0.187543867154167	0.190263569702284	0.0767225396248743	0.202131299464847
High	-0.124481	0.260005169059442	0.306093536348376	0.242813662000427	0.251366612979635	0.350903177869692	0.497285388760664	0.43823524775523	0.132717368720395	0.172682226631938	-0.0706803	0.338904645793869	0.0544825689205561	0.323377049579584	0.102570736262153	0.0671661452197951	0.420534260430783	0.102001276485175	0.372925660702992	0.348008609422772	0.158851153077274	-0.0551587	0.382905345067438	0.375261502624289	0.1626788724077	0.139642097360457	0.0363054776026375	0.122320368144376
High	-0.114433	0.365719277181902	0.46448240484774	0.219912416183311	0.233944359490164	0.347089138816898	0.516379751379402	0.417295910419123	0.145958924018421	0.239632964723404	-0.158615	0.337585313651048	0.0957474622230967	0.270178369669529	0.109940950071327	0.0267170160121983	0.488350550875879	0.0702942860814342	0.367801903117345	0.367310204004646	0.181864733577534	-0.129411	0.359258742203429	0.332036739552887	0.173558951610254	0.191533900544207	0.034896478745323	0.214589299515396
High	-0.0622678	0.258466690959489	0.330070456150938	0.212491715444294	0.320857004770966	0.406274067709251	0.508664919307305	0.402733003264281	0.0323850433626448	0.166826268617194	0.00879533311362475	0.253200438685091	0.141727359932895	0.284524782547388	-0.0141681	0.155543326959242	0.341607348027359	0.124737756873163	0.355370035967916	0.338479198576159	0.121905396141309	-0.255722	0.300178759677221	0.161531670070007	0.122604640528984	0.122438906282588	0.0791097652661559	0.202794035507006
High	-0.0167771	0.178770739177151	0.354812520985601	0.151156058933115	0.297393389367808	0.425483596608976	0.507138146273129	0.413465012395843	0.080829273506541	0.176088355395305	-0.0472253	0.286474844885799	0.0862537802459262	0.345900438414329	-0.00589237	0.0388386103978786	0.353580086581877	0.109701181560596	0.356322271290881	0.321060236051995	0.119852824494583	-0.0758194	0.373900064758147	0.105841367778366	0.118827475215335	0.156744813088318	0.0307745154780262	0.143424602102775
High	-0.0526152	0.31691713256993	0.38707354434484	0.267960903324545	0.280697199950413	0.398259176743654	0.554515604424183	0.460449898914193	0.203745281097819	0.260577833268205	-0.0580516	0.347678775880742	0.132266666610136	0.381382869415141	0.163779579490458	0.184846574310712	0.499955162744116	0.146015560740797	0.382259168914033	0.3819177486435	0.177131621610121	-0.102783	0.349583376910646	0.418112508450379	0.21904850749359	0.179028099394696	0.128152621497031	0.19573146434617
High	-0.0781173	0.34287492449994	0.351304493925416	0.266036633770566	0.276017308441216	0.3641121679537	0.517098346591266	0.485352808264915	0.182942300627061	0.25726715875574	0.00713989168091525	0.298008065718638	0.0998015367089804	0.356514338924321	0.11406744731794	0.110318092947696	0.444595854593382	0.163737849998603	0.364366285208012	0.364554751440607	0.155847844619765	-0.0494287	0.37040727310283	0.32128992399758	0.137347575394947	0.174748228637989	0.0560828753321956	0.233998393973648
High	-0.352284	0.108459648993561	0.118372517199047	0.102191360158769	0.241193843150037	0.405526885002489	0.43985776163388	0.24696387896215	-0.00521323	-0.0225613	-0.231976	0.199514309091211	-0.228438	0.228965300399376	-0.125522	-0.184018	0.156162436597917	0.0911087048987814	0.355265706528311	0.233185421297914	0.0184649982655969	-0.159266	0.327640320983004	-0.0252958	0.00872243153882164	0.0497553269878338	-0.0122438	0.0233331580345067
High	-0.241151	0.220387636375109	0.150325306356168	0.238129784833273	0.266011215737443	0.416504389670257	0.452072796019873	0.36162494416521	0.0632797063342169	0.153415083993754	-0.0217695	0.276249267080858	-0.0544783	0.282449692947756	-0.0267875	0.106927938287392	0.216527990588976	0.0521364423821481	0.346972700744155	0.322604789928998	0.12148070381264	0.000715466818161165	0.368150799270202	0.124173353185991	0.0644301593457367	0.117796831524583	0.0939517348424657	0.184789301032328
High	-0.217731	0.220044339804238	0.209851291130366	0.285056485482523	0.226926428599412	0.484250128585983	0.565617870251957	0.453451633378416	0.156623113267637	0.212487504210695	-0.0106615	0.3556081029585	-0.0157144	0.38707861674431	0.204012704649027	0.140225607331344	0.460035607288094	0.098563317979676	0.357497286738235	0.382089786429072	0.169749727326315	0.184263411410433	0.470628413757248	0.3863978542771	0.146199421881999	0.18361039756883	0.12416995967664	0.149944486204839
High	-0.0960138	0.272930210949248	0.340056394918611	0.171037768543682	0.243353762936465	0.378936422854186	0.486608163366292	0.374375060802145	0.104415893851578	0.232345751208453	-0.087245	0.240023974899648	0.0915568903511717	0.322602900453646	4.70700499712123e-05	-0.00994849	0.342921840022974	0.115263527134854	0.390221272948827	0.374402522247418	0.146008219437066	-0.254706	0.342469661130471	0.204463720583735	0.0855048757540939	0.167755163369353	0.000382506426541263	0.180501865726411
High	-0.0372561	0.309747109263212	0.332137119776436	0.213665024121494	0.249495342356901	0.421158220533414	0.5135337327411	0.468761283111752	0.131392703580125	0.266104397829087	-0.139428	0.294090589220187	0.113796753315873	0.276825130977254	0.0466205968752386	0.00836804560623631	0.383113720496836	0.0813251543378012	0.37294404775127	0.356071287806483	0.159201730341616	-0.167384	0.321492755358062	0.234727626241486	0.130613544476284	0.185942244195752	0.103989847930861	0.175767571435737
High	0.0909916624176768	0.33738238487489	0.502105645742832	0.259533000314773	0.307008082520127	0.377475105945554	0.584010208563431	0.432165170419246	0.146020422835551	0.374450286540997	-0.0594123	0.379038289037182	0.189583915435481	0.326834436928127	0.241027126656268	0.0404915311947574	0.598410071805114	0.113908404389059	0.40391954943885	0.387623271389756	0.189764942270744	-0.0776627	0.382955478664768	0.454246068778081	0.264813122209103	0.249492891508651	-0.00678334	0.160750123288807
High	-0.073492	0.300613157383459	0.423576173492562	0.273953813604504	0.291332144685291	0.418492101266713	0.579326037406275	0.506741930725736	0.247227776860339	0.274797356656628	0.0854208654902223	0.331112681930158	0.112824904454972	0.428688862359833	0.217746680020638	0.300108280815663	0.49455541136144	0.191241798262041	0.367858462106695	0.401320982046678	0.22607417047544	0.0568134814410604	0.435430279874129	0.425145015582299	0.205826456417834	0.232689378387099	0.112449338235741	0.244272311618262
High	-0.281881	0.167539674341689	0.126204419151664	0.183927372221694	0.204804935681754	0.45688616549148	0.505322011819201	0.384139783804852	0.103571414956566	0.0422960376921144	-0.109712	0.291169551562349	-0.125788	0.29446219784634	0.0330052860153486	0.00366361394393588	0.239472485681721	0.14794438774819	0.358739319362606	0.329956742947129	0.150266523759854	-0.0962837	0.400085068540085	0.165707818959532	0.0858198152057055	0.0979299199906221	0.0712551259896263	0.15322436885091
High	0.0333080233442862	0.135512376927415	0.340957096699597	0.211076552447513	0.246168868429345	0.329900117608163	0.543502153599358	0.368839284488473	0.158519039670347	0.238236243589931	-0.113997	0.266622624707939	0.108444826613227	0.311822004499698	0.0750369884640935	0.0495045700020603	0.363603587265985	0.0345416757196936	0.354866461989947	0.397415597342238	0.153801244432008	-0.199055	0.366812297274193	0.205055472407524	0.136247178451679	0.170980899914664	0.0193302435240197	0.196496428261304
High	-0.202111	0.24234038623828	0.172103092269923	0.271328792989221	0.224912073348043	0.458664009847171	0.56974304204327	0.455058798022279	0.157795993431899	0.162089846919002	-0.0618648	0.321458822698168	-0.0178681	0.322119288267898	0.135734623707541	0.107795152979125	0.426678278779719	0.102868465922747	0.355966048001821	0.379558490516686	0.181212217014397	0.00426842709704116	0.437575319990169	0.395200148565984	0.151726022653179	0.164427550145185	0.0596413256237958	0.138694954265151
High	0.0731941019789787	0.221595674140661	0.310932805503024	0.232411282450604	0.288471246086425	0.412701417339856	0.534195266973952	0.434129897042795	0.12144707210338	0.203870405187578	-0.0544561	0.302603822659314	0.178675392726526	0.306003534174733	0.0688868611781793	0.0498923724517749	0.41487015882085	0.126302156046643	0.376126651817189	0.343258045003008	0.128501080493349	-0.0724205	0.388741678067383	0.231178513302378	0.14143080218714	0.119297325484766	0.0625711697114729	0.169218793248244
High	-0.0202113	0.349860317818784	0.400736238480919	0.256761216958881	0.244850969526893	0.391049978698231	0.524581032495551	0.426067559308675	0.194306823435662	0.271085450886492	-0.0645326	0.238704450202516	0.129002420664043	0.299470817124311	0.0754549158811932	0.0734224440853921	0.443803501841238	0.136702697811275	0.390483930141713	0.358687900929274	0.168235285370563	-0.169778	0.339781268401745	0.323698642864316	0.142057325353864	0.179940345915028	0.150257680515277	0.165882350340961
High	0.252145370670659	0.352360004715437	0.426831097859974	0.200969583973159	0.239215474166917	0.391642507890673	0.566308214111112	0.410453854510907	0.0846000240278031	0.215582045367085	0.0396410125820208	0.22312338912613	0.343719553571753	0.290662041282204	0.0568699022289024	0.0203160179481192	0.408530261156896	0.129401255960744	0.389955801291539	0.355447036164324	0.124310760629305	-0.201157	0.351937297415366	0.204771699222982	0.140926339471689	0.194828265012035	0.0945935563456226	0.186760492990442
High	-0.213083	0.165863335640495	0.159775769222764	0.138825716401884	0.22312449427587	0.450072002457898	0.480179528043827	0.34819879154373	0.115867169272676	0.0625697933016967	-0.0590818	0.23154360350602	-0.133749	0.296633441437879	0.0221106219432572	0.0600892569497229	0.235040711281399	0.125889003815649	0.319989823604586	0.339022760518974	0.126634572932271	-0.247171	0.399302513189353	0.141037085408219	0.100904158951224	0.093423950337736	0.0289777094712471	0.159538746385594
High	-0.201386	0.330286028615982	0.350421888766825	0.247465435026975	0.214291752627965	0.479507062602674	0.521089287292137	0.464831735596361	0.105039395122767	0.243278828425747	-0.0275906	0.322462920081336	0.063660975377865	0.314104400798516	0.0904928465978324	0.0763136808422748	0.445961912602124	0.121210384368443	0.40151812908117	0.348119573535371	0.178385254333789	0.0782639357779484	0.397051735047366	0.300549614172682	0.141987933582317	0.184097253526725	0.113579131559619	0.145235501755021
High	-0.142827	0.258831620909139	0.267240814689188	0.221385471409685	0.287902900303493	0.446507587261359	0.531801762070526	0.433536059456065	0.0894671043298083	0.209639631562505	-0.0994715	0.261922525384313	0.0636582180622605	0.338227103723624	0.101321220884913	0.0704745948051392	0.429297600993168	0.115567616393047	0.369400553509013	0.352043321622466	0.147527894497404	-0.0282273	0.321836028451091	0.293386553065105	0.128706740455382	0.144093291590621	0.159258664249766	0.183612098751398
High	-0.0562289	0.355823890510841	0.413437391518772	0.225325968930638	0.251630391497813	0.402295698639906	0.505080397510423	0.373025183103042	0.1194750273833	0.217136322904343	-0.080488	0.294471644393511	0.0515475102659613	0.308904265898836	0.104510398559243	0.0178771965092675	0.374948726019873	0.134776264321216	0.378627660359073	0.317351602448095	0.151271663060864	-0.137254	0.32973278636958	0.234809005826901	0.169732632330572	0.133069893382141	0.0315802719554921	0.189368433600448
High	0.00695556210199901	0.464426161135716	0.4127814798504	0.298905467222643	0.284962530259216	0.400492304751208	0.547551493600199	0.446727227702492	0.146735589417997	0.254826544183619	0.0477434881761625	0.319937006346751	0.16261353773216	0.379759859674005	0.119043543894341	0.148395408079736	0.50831551053509	0.117833491221236	0.392156126920419	0.371450245159738	0.209436933423521	0.110163624119553	0.379337830743478	0.347945936353695	0.165746869671865	0.186667886848941	0.103122827409885	0.236222568514661
High	-0.212931	0.297758685976112	0.32056330291103	0.240114629756818	0.249596732108436	0.44650997953962	0.514312961010294	0.451613531286474	0.0966446556581766	0.23845893486097	-0.114482	0.281551202933654	0.0107098623723626	0.254684192171295	0.030604358462615	0.0147496012512686	0.386684386309287	0.0544821574356889	0.369429480535089	0.370156096652488	0.135197955025229	-0.166555	0.350582914424508	0.221693131966926	0.128801224191135	0.154078605270717	0.0416872150383834	0.170531484852803
High	-0.100878	0.302451119558996	0.317753480783368	0.3307882218376	0.245425920828386	0.474123387037563	0.536748834765857	0.515722404533383	0.184182583657987	0.237968207613616	-0.119984	0.333417202576621	0.101973800734878	0.366521335732952	0.218438278804983	0.253388896103745	0.521473238448886	0.087037824068146	0.388822545963802	0.375813794660698	0.162607668332204	0.305183864477958	0.464015398221371	0.422480655604453	0.162256553221862	0.19814409024826	0.125681447771384	0.227341556615323
High	-0.265379	0.298310785704738	0.30193414888901	0.271049373550588	0.264830835776348	0.377912054715013	0.461325417054091	0.399754902279343	0.113625539103099	0.130058718722306	-0.0142254	0.302366936032045	0.00218360383798042	0.341956352274984	0.0671351976635779	0.0323177224120151	0.349166411900464	0.169042366956867	0.396344588519607	0.25837829771974	0.13274379036275	0.0757463712991668	0.392380273521087	0.236379014722501	0.108877375045903	0.11303385256438	0.164251743618989	0.144346756045733
High	-0.127908	0.196027955189848	0.286363625372228	0.326662129523718	0.278703691448495	0.404611762105143	0.555685392018516	0.508436464990184	0.235442382998937	0.305966	-0.0276376	0.352988853465628	0.0918464649092893	0.408035702295029	0.246725622401403	0.294687842794274	0.549096429339864	0.120627469153411	0.416008198127505	0.405850100592213	0.208522365433208	0.302771426628585	0.47035487396659	0.471313259195163	0.253257273120494	0.260517699051129	0.125128428744953	0.207814305452504
High	0.14223555094343	0.3389012752407	0.477841042302013	0.212340949115756	0.267227329928644	0.418777476975104	0.545319453959117	0.449649777190151	0.152353585181998	0.343403330438181	-0.0849569	0.300833446139178	0.242793866727176	0.289074020424092	0.143047345475958	0.115264592705511	0.453604064589967	0.082242879345354	0.377837628029437	0.411712204576207	0.159992005192304	-0.1712	0.392018166537044	0.344650705537271	0.187020122408357	0.217047580150794	0.0283868610714164	0.195723452496304
High	-0.164443	0.333168933203568	0.416017422548479	0.218556875581658	0.212580366761181	0.405122827435573	0.542141284780586	0.42946012826414	0.165291236252467	0.207530386302377	0.0097505840197444	0.337336230341245	0.0277603805501957	0.320136649556599	0.0678743916067742	0.176904417228433	0.42009461934401	0.0500558050929138	0.366397339887767	0.36161248902536	0.236307832692526	-0.0201512	0.374978378090287	0.27689554902679	0.149842528889838	0.209382796014755	0.11457420185804	0.226441622578775
High	-0.161289	0.194801400512289	0.340941009802646	0.239526477584786	0.246782439061372	0.462329817491087	0.563395306663541	0.41347849860721	0.103524039147898	0.198610324120005	-0.13641	0.296718381037677	0.048236989725682	0.319730669619512	0.121261110427307	0.0432993032428458	0.471580957623696	-0.00433713	0.453723645723805	0.391910529018541	0.177284200019032	0.0263632747244541	0.394794274833015	0.229084676402454	0.155643896681884	0.165342178072754	0.0861180180958716	0.111933422552712
High	0.0881726091554904	0.368139174308288	0.534724018818929	0.24108317077885	0.291731597484999	0.462490232713739	0.557239035333678	0.395738565531487	0.149725861087512	0.358533598239069	-0.0374164	0.352711481144872	0.220406766725267	0.326882495570869	0.210189612809876	0.134691469968508	0.550245246347695	0.0666141975315768	0.409849673999685	0.411029687804327	0.192569490502315	-0.137625	0.420460143615841	0.461331740811187	0.280874043240968	0.250514854864953	0.0384790572401546	0.156029378760899
High	0.149706614696214	0.300240657017805	0.359403241036515	0.200865841408271	0.26985348140527	0.443995786506859	0.53453032107612	0.419417593188164	0.0875521923382946	0.216558976393137	-0.115943	0.21202436432583	0.179656348416439	0.294544982886284	0.0206903446833536	0.0677234769524947	0.32607506795855	0.081243952704116	0.358675954858975	0.317044575715619	0.117806288632818	-0.153275	0.375502113433368	0.145170153866053	0.081646890784895	0.158891051239439	0.125175782464215	0.189819786716103
High	-0.011316	0.31884700652949	0.440032864325187	0.220880478138315	0.255845091044225	0.431783563043239	0.521131045788081	0.345913787416224	0.0921323857580854	0.232160792830095	-0.141373	0.276266522466101	0.143584277758591	0.358440800197605	0.0273691919341966	-0.0593018	0.430540250345715	0.0568473972286119	0.394984047669688	0.35398756561757	0.0864671232111638	0.0451440808072388	0.34822223039296	0.171064843626995	0.0857426590368574	0.155409227975029	0.0775766140139253	0.136649166436579
High	-0.189941	0.234556160973653	0.198827113202072	0.232447491258843	0.199995093479024	0.384839513273152	0.484456837301182	0.362327705635489	0.0474177262597861	0.128064565780293	-0.10144	0.274388555262418	-0.0696051	0.299136480083373	-0.0226204	-0.00866384	0.276702532628682	0.0855355007821186	0.35502953950462	0.294876243707422	0.0950825296468888	-0.138733	0.312303717173983	0.105623784862799	0.0842344578825737	0.10782459128496	0.107204292337996	0.145249989399543
High	-0.184382	0.284351418010693	0.319690108777219	0.167128843586944	0.243163896402393	0.394317197370603	0.524149341694732	0.421883536342085	0.100074388732002	0.166757856948915	-0.129255	0.320025184202622	-0.0182741	0.313672799973823	0.0400393733008121	0.0435730372446382	0.341637344751578	0.15817571784128	0.353484598223109	0.32400532489401	0.153848880902704	-0.230858	0.353436114897613	0.242145675952291	0.136717268930601	0.144926922305466	0.0524918304002201	0.179763977161587
High	-0.144459	0.216157125766445	0.300464646147747	0.228546709297089	0.316026108174915	0.426100701601596	0.562913536555246	0.438541096330799	0.133795536404839	0.24860653685905	0.0416776692724811	0.280254061681055	0.0943460020070458	0.358207650395463	0.123037284569525	0.195337284594714	0.406120454083557	0.0819702926399074	0.364943686711468	0.382864567599826	0.147614232891277	-0.0790599	0.373648755513514	0.322599916825944	0.183130185097279	0.17774689370668	0.118811843879996	0.193948139625426
High	0.128652990720905	0.390807944247064	0.516800521861279	0.239941303876577	0.225747028202285	0.400491486622032	0.549912270617193	0.381975258659435	0.141095673390753	0.326452956069655	-0.00676678	0.271765635001249	0.21723050907644	0.258210558143056	0.0791597897470787	0.049568994871148	0.467534256451088	0.0999001234408751	0.367946792412936	0.382211431810687	0.119712429308486	-0.0928369	0.346389947643048	0.25102945788023	0.1526161874653	0.214974706615522	0.027945221075861	0.226926313878995
High	-0.206915	0.307585340096705	0.390514801534469	0.276677341138073	0.254644509047289	0.418873821438425	0.549677097655224	0.489081424691224	0.185256209455579	0.258529346434707	0.00302815336850488	0.371203535264045	0.0986288066162284	0.357272074676012	0.153981917973112	0.123615271458333	0.504790546465803	0.138340820878072	0.409263264279208	0.3788906461469	0.168553572904663	-0.0834902	0.350257992280302	0.434633071074597	0.192829679185454	0.204588682359739	0.0544528838360323	0.209232886168455
High	-0.235045	0.153358491723527	0.159032481876316	0.155540302525227	0.233577194868555	0.406461760564116	0.468734269943059	0.32502803860372	0.0464527705556696	0.0850205295219932	-0.111368	0.196159490185401	-0.121759	0.282753123271163	-0.0785188	-0.04947	0.195544054500549	0.127450226075614	0.334181100330114	0.254963346447894	0.0411334837024807	-0.191348	0.296973413734618	0.0363920037090289	0.0470802597312349	0.0745692834545274	0.0444204565526169	0.0972787764828741
High	-0.258724	0.216229002716072	0.17701428856218	0.186124972802113	0.331777846619102	0.355834726871355	0.471886305951789	0.392490148564864	0.0924566900400738	0.0795586381987442	-0.101942	0.315311592181895	-0.090778	0.312272296421393	-0.0676061	0.0828574123474525	0.296321081509917	-0.00392969	0.302003648944724	0.294192464138364	0.124769128990601	0.00203995142471815	0.380582165257563	0.179137560536587	0.0752073138854473	0.0958386730833478	0.03568041138811	0.102530495821515
High	-0.26889	0.120691645147131	0.13809797159054	0.181965643093883	0.278650615607881	0.444131245222637	0.490372022878479	0.375608579817423	0.0735033371566195	0.160122236274664	-0.0871171	0.214357671309991	-0.115579	0.286449726193305	-0.0200935	0.145601235486115	0.230415566554832	0.0627371622678844	0.327754691157996	0.366922653609686	0.144649377670244	-0.190882	0.352559914732197	0.102657961556373	0.0768704119877143	0.129030516783721	0.0411815197999067	0.183472108154925
High	-0.323739	0.280109323229544	0.249110780357863	0.16316197040878	0.227135721713924	0.399344653312725	0.511803304768436	0.34889598231147	0.113975700993931	0.0803116448342414	-0.0339136	0.263668206313161	-0.130792	0.266241441440513	-0.0131331	0.0471487604364432	0.277676690654083	0.164966432652088	0.317908810093477	0.247643520755234	0.0913424171580436	-0.0639558	0.390481744999626	0.0810968859673829	0.0469978359125336	0.0558368722193709	0.0339107850519912	0.194132964906074
High	-0.212808	0.226776524923261	0.169313054094975	0.267249222686036	0.195220654692107	0.473566411785779	0.555589388997545	0.468039618688955	0.187452993804542	0.202378127704912	0.0974449997989129	0.28308291840776	-0.00745524	0.338170386195325	0.16629900441337	0.218748732513598	0.456713092778829	0.131437708834002	0.353110431704237	0.378883206479833	0.209928388052942	0.182213782191901	0.444160591308105	0.397296766722237	0.194820891115117	0.215998595265214	0.137171393757766	0.138555152081546
High	-0.265687	0.22385027506028	0.193479616904487	0.235878359165922	0.257766956901233	0.456703304557776	0.535636481504227	0.474973368596149	0.162101928296394	0.160330326844896	-0.0527326	0.300202915472074	-0.0168346	0.330285300246874	0.0993968864965431	0.175545517629601	0.419374357480841	0.126125939909032	0.356989024448752	0.348702345570019	0.144637645117112	-0.00994414	0.436337410286372	0.303793772686266	0.154432836310827	0.183438545951762	0.0397556887533832	0.176046087454201
High	0.171104312910985	0.275106438234649	0.368222203333245	0.214383976968346	0.220340840177051	0.444422037544541	0.549720753641645	0.38513699367477	0.118009694807241	0.197155826568936	0.00892210627712958	0.248102592119655	0.221813052087119	0.297017239888847	0.0598864902397021	0.0484327354095296	0.391861349849225	0.133283983244875	0.41262989579843	0.355744739831686	0.129484803698756	-0.141735	0.393281619222465	0.196281669488673	0.125605942108387	0.177958348182067	0.0678824058753868	0.182270725188305
High	-0.308772	0.13269857141455	0.193265959729295	0.11519931947366	0.284999440047976	0.38213914951102	0.496931266793189	0.327913754392776	0.119293582215578	-0.0421834	-0.195748	0.293063047207524	-0.178069	0.313342069042263	-0.0514505	0.00520389130941612	0.169703724529431	0.0731212109576332	0.471109769447469	0.228201912861276	0.0965143449119513	-0.146496	0.35119412477905	0.0768057924964258	0.0539635152554729	0.0574200031242917	-0.124751	0.0866451605758792
High	-0.250484	0.132221627757274	0.217986796234847	0.18106693773463	0.248671320583443	0.454666207274806	0.508638552458311	0.368905637647325	0.0824853615436851	0.089940832509075	-0.209742	0.310886116045543	-0.0784179	0.294502036973003	0.023051364776145	-0.000247851	0.301580813979206	0.0862133899493429	0.377228954519361	0.283059622463532	0.104056855608983	-0.0138048	0.355769052951261	0.106615849863003	0.126154598590637	0.119398969521823	0.0129500353659186	0.0804538305972502
High	-0.296574	0.202567953408606	0.175680763277179	0.183066594460112	0.279735743960848	0.383480669893658	0.512345635100427	0.30565129660599	0.0764802560063265	0.145010390212117	-0.139505	0.294159585188495	-0.07905	0.310689272910442	-0.0417575	-0.104958	0.194454446141823	0.0865326587521856	0.330621180914548	0.32426324536399	0.0936620697367732	-0.152736	0.336045991068769	0.176288902386249	0.117365814973353	0.108685247504943	0.0728708894990833	0.136347782622978
High	0.0846439768756512	0.301812515387418	0.353053649954711	0.219718382751422	0.322341850266662	0.465412059836052	0.541200371519019	0.401548977588905	0.122089669502338	0.196843363479153	-0.0480405	0.277387760769663	0.16666956877644	0.341962529661562	0.102475184925901	0.173895302714596	0.385975543963989	0.103595221660617	0.349711735436551	0.349572678287226	0.185149455311256	0.085137331925787	0.391204629290626	0.189464829416894	0.121786896881802	0.17862940893377	0.112458960500804	0.193356602105191
High	-0.193355	0.150293998926048	0.300264531328241	0.184805836777243	0.271940005444599	0.456893246523851	0.494340742839298	0.412573673152247	0.0991209049308037	0.17257122731646	-0.163487	0.314945183991819	0.0266139344550648	0.289792512605238	0.04927260426257	0.0289416367515115	0.36464462698106	0.122553111446229	0.381543525032548	0.354461497961967	0.161195158566111	-0.132305	0.381566183451279	0.320505697041783	0.123956178794358	0.167334770355431	0.032667934762776	0.0785057811031942
High	0.0584683472158594	0.324008042099479	0.50187731544423	0.228278333935234	0.24664805261716	0.468919959203118	0.55769122212543	0.420258264977002	0.093486828297616	0.319927591577523	-0.114708	0.274290631362615	0.15366756510253	0.294180504449389	0.10814637706378	0.0493702427104116	0.458097559071418	0.102282625132809	0.403571815107647	0.371777883354934	0.162241037518799	-0.0892081	0.370224721834991	0.201496467679397	0.150504730676259	0.223980896565913	0.124397476581508	0.180400854673962
High	-0.137909	0.232615346316217	0.279657434415148	0.234431630872225	0.24755526631864	0.469958473184595	0.487408823745605	0.471093605668333	0.117935845118732	0.176636308992667	-0.194947	0.281836190224047	0.0314731777590002	0.314570898698704	0.116784378932376	0.027942174300254	0.428987794588844	0.0987765328520457	0.391083062839252	0.356668911139474	0.13948829913969	0.0212372815904769	0.345613085675431	0.255030466531075	0.136470268669367	0.168431182970988	0.143896212105404	0.0920226813353957
High	-0.286861	0.216901653220699	0.235431119321912	0.161073376795624	0.231662062077588	0.413632050805288	0.445424297273266	0.431079718250226	0.103124770495262	0.148984060311785	-0.190802	0.219131369600889	-0.0561405	0.255739658590714	-0.0529367	-0.0323435	0.212038547073544	0.0900199311740195	0.354899444811796	0.268049322754371	0.0982374035371792	-0.140578	0.304343180547407	0.0492233981345496	0.0576419665873228	0.119063814690362	0.0930764662829158	0.15271849083195
High	0.00221786045457059	0.315830557027804	0.441491549761607	0.255988625290471	0.268382082732141	0.437191183119892	0.575974398676858	0.439607958268701	0.171047218002942	0.287942910970182	-0.00784369	0.310040078239715	0.169186124052866	0.375325553825635	0.167563003783074	0.173834719151393	0.549475976619788	0.148627334847442	0.392728275897895	0.393353013094752	0.181503743745707	-0.0250624	0.371381187249881	0.434757157085036	0.212106575372741	0.236227662089433	0.118126634437798	0.188624526721985
High	-0.15805	0.206826370342036	0.233847014590371	0.193320733848519	0.206806239008448	0.419676993019013	0.477583453068649	0.277860676693394	0.0870084384323897	0.0954071953324608	-0.0550948	0.253551468255144	-0.0583691	0.260500088098795	0.0738800205263637	-0.014715	0.267964864489292	0.0513751581734286	0.328173393907836	0.304934494494453	0.0437387676933426	-0.0526564	0.352821901416182	0.0723358757206349	0.0963867971698613	0.0798174311930106	-0.0116819	0.0968051119732575
High	-0.106755	0.361484775755458	0.345297430826549	0.257632759676533	0.255414611212839	0.385141431217434	0.54901939507798	0.5533502416409	0.227403436396598	0.228591521490906	0.00617744542402466	0.361353317667992	0.113502418951417	0.368284535093878	0.126022946820429	0.186277285789095	0.486349884196029	0.1316844524049	0.355630437081513	0.349367885966005	0.207441295051806	-0.00341852	0.383294492514325	0.384973926263752	0.182315983507859	0.197300074798165	0.00567115675768722	0.253804673905108
High	0.0831577973273408	0.386699818190059	0.551562732504108	0.269862628752779	0.231757957444093	0.413877119554394	0.568436268870542	0.407088805523222	0.134067830788044	0.366383899406705	-0.143295	0.350487424392892	0.223515548317632	0.314473445704318	0.130811061712341	0.0517915977487802	0.584553567730094	0.146955986488386	0.441067972608591	0.395455908698299	0.228112433316339	-0.103908	0.373469483121732	0.419214855311681	0.210672577864599	0.252896147918394	0.120406119160647	0.208066772574891
High	-0.0328536	0.344805161780506	0.439723381734147	0.232432858233336	0.242805006056914	0.433704004232767	0.545972232534585	0.488136255943543	0.169291048671218	0.265135590332983	-0.0502723	0.340051525038919	0.132146881506557	0.351897412785594	0.111497602578243	0.0818757841826273	0.485929814853021	0.107588849609942	0.396765030258609	0.370623422076104	0.160695587831741	-0.154458	0.367334010385496	0.329943365665996	0.172010568512935	0.18761575856218	0.0654279594518064	0.154391895975273
High	-0.0752904	0.0524687346077028	0.201843879499569	0.122012706799947	0.278145646414979	0.49534889681911	0.468690313217952	0.333122086185961	0.120595269985555	0.147759110549462	-0.158427	0.228342502514147	-0.0432185	0.326048211981377	-0.0483711	-0.0913882	0.206290313532326	0.0796648927995217	0.351104723142226	0.281916517998153	0.0433903726817067	0.0253911261785629	0.369897100370811	-0.0397539	0.0597239298847118	0.0685452697663017	0.0157630971957228	0.125170130034455
High	-0.186321	0.325102466658349	0.434323152149695	0.230691537149509	0.248024867852752	0.399411229721456	0.546555725434464	0.387706755537404	0.154590256886469	0.257920175309071	-0.123469	0.328664592268287	0.0550296068744569	0.286761408774945	0.0975966054979109	0.0239223207356495	0.447295304921636	0.178658536394818	0.359136949309038	0.345499992048032	0.149783940105656	-0.103515	0.364451633489441	0.335644745141444	0.184619163572974	0.156356498651307	0.0408487842859412	0.151665824524952
High	-0.177446	0.0961672939377232	0.241802414187219	0.173578383803772	0.323960653206357	0.372632930964872	0.448730736290926	0.327337932906396	0.128260565685251	0.167499548697458	-0.198143	0.242950217002671	-0.103754	0.378152717510894	-0.00664804	-0.059376	0.21403371078839	0.0521396803872593	0.34672581662316	0.260940956778218	0.038268278124042	-0.0448205	0.343321518480464	0.00714851770745367	0.11094790007225	0.0797127954052657	0.0357546045527859	0.118333969494952
High	-0.273422	0.217255554047989	0.182849790274584	0.218466491939261	0.262526040429041	0.434911795908353	0.490405811624039	0.413346755478692	0.0989705889678345	0.164732064577511	-0.086253	0.321406516075529	-0.022727	0.378092499792431	0.0740212451246948	0.00740180563969834	0.330447918136981	0.123812370957863	0.362198597002472	0.327796107557255	0.106171701537047	-0.109829	0.316514460673093	0.270237738507211	0.119570971327145	0.138147891098869	0.0411381408128038	0.13147470679223
High	-0.247672	0.191125575439923	0.22757603052478	0.23640025438664	0.24541142738171	0.473346893819613	0.509851907118543	0.378078435743034	0.0854784900653484	0.153102401905128	-0.161389	0.238915957939068	-0.0267606	0.293358458836936	0.0451697271012168	0.0115780115136467	0.384780041156232	0.0316262459472202	0.411925775084968	0.306448404103207	0.131135415886337	-0.0364817	0.390189054690295	0.199493243427166	0.102925135389024	0.120706475449611	0.103301538971575	0.0945184200330318
High	-0.0731993	0.264971231558537	0.268353468927902	0.175646821601295	0.239548593429084	0.416797888160626	0.499853759015197	0.433946254921861	0.115028957561347	0.135252228809831	-0.135307	0.307658417784619	0.0396510907542447	0.328163204673984	0.0701792789885688	0.0637414534403133	0.317830493221006	0.0342617927312472	0.340842874351057	0.326590396957219	0.124733761740668	-0.188887	0.370664796614334	0.159691217294244	0.109799072036064	0.134729657428907	0.0861068652231092	0.120776378440343
High	-0.077417	0.262927984249022	0.347802987338385	0.154007904905314	0.262599320640965	0.370334463387345	0.482269085216854	0.353531184688274	0.0827856181376069	0.151107776056511	-0.0853615	0.282887269402258	0.0605205525154428	0.263003692188136	0.0397623458559106	0.0261587457956463	0.383792947617931	0.147674901367425	0.411086198456781	0.280859686734125	0.147068448148965	-0.261141	0.333805708113221	0.319374593192808	0.173767727867042	0.105732021311999	-0.0908926	0.095131490973653
High	-0.269581	0.164264264025284	0.151133753230743	0.154606871768082	0.242269991869304	0.411472030374473	0.504535735446345	0.34207380726759	0.0391601163289328	0.062518410379829	-0.159229	0.239688880922378	-0.128903	0.242902313965995	-0.019245	-0.0722193	0.196909319407271	0.0558343378381166	0.360640149599318	0.245185526376361	0.0969616535086476	-0.090165	0.329921453359736	0.0534778820017673	0.0486682720928429	0.107603132354951	0.036829362000405	0.132509860547006
High	-0.149113	0.348144550688831	0.370827342607624	0.342911013935211	0.285396068381094	0.446040211290697	0.52863074699546	0.523529454993269	0.159572311649145	0.292672002217854	-0.0336901	0.337821578602902	0.0894448709528773	0.318782539124159	0.183294577008678	0.213324227039264	0.514289672942936	0.10465017812434	0.390732805944824	0.386943254095881	0.208444218960052	0.00554265692315535	0.388834353994766	0.37022112647898	0.195015231122078	0.267441890445445	0.216752268150755	0.211215676289148
High	-0.23011	0.170119661994082	0.16932018608002	0.136494942354421	0.239866010036047	0.456516572248632	0.45686380989375	0.363983973685591	0.0461251989450004	0.110286266675809	-0.146044	0.287521911147738	-0.129574	0.276393195308882	-0.0599414	0.000702745827545708	0.149641072399833	0.082127380680606	0.325441399610962	0.312778971938614	0.112189525467352	-0.0894217	0.346464924204667	0.135248939269853	0.0891983325444507	0.093877094622849	0.0806045957301195	0.147499651676992
High	-0.190773	0.118507131420522	0.334683425949418	0.195814425030048	0.252555511807924	0.478178614295898	0.515628251657902	0.363093248986611	0.0878202298911742	0.170140077812823	-0.137698	0.246598398876899	-0.0635562	0.326130125402459	0.0570783789079862	0.0547232681216929	0.292042086672691	0.0605744098101176	0.378473204950544	0.326413008992943	0.1138620856578	-0.197293	0.316285023189284	0.131733206635332	0.104209023619901	0.135273941035009	0.0665538033266881	0.14799890426358
High	-0.0598965	0.215678550024206	0.387719049743217	0.238417495271548	0.25604562246281	0.350689781132311	0.533993136171256	0.45029320026473	0.170174708898823	0.252306072215175	-0.0189155	0.349901052728276	0.0948582001334597	0.425946798078781	0.145063636897137	0.194535513905131	0.437976844051016	0.104013003907799	0.352242290699261	0.40178069102136	0.198833317626559	-0.136505	0.394605354091579	0.342407123365975	0.213671677792534	0.235750360382327	0.0385374460143051	0.183543755903499
High	-0.0528403	0.298723846237936	0.354168203957687	0.274090419593541	0.239131165354535	0.413677158157808	0.582477699726198	0.533343987493965	0.193030842961071	0.255030222578017	-0.0451604	0.322488542117366	0.169591471155539	0.352918260458391	0.111483959299504	0.176917321088048	0.500213766231847	0.168969707603248	0.378513803799461	0.397148438231793	0.171393423120909	0.0489928128299353	0.396698843418398	0.390696703405977	0.172862843684493	0.21576507943353	0.0857382175095647	0.270019281993866
High	-0.208993	0.111995271327244	0.234225918905178	0.223716276505476	0.238019573110043	0.436778040299476	0.521667453752342	0.421152629349828	0.0736168010300643	0.160736174594028	-0.0245285	0.253955386811414	-0.0429075	0.270619735940825	0.0691523777066928	0.101687081661799	0.347866395792867	0.0322808094745017	0.337929264791358	0.367567623222169	0.161450661998866	-0.237504	0.345026528303311	0.154349030223753	0.0952537993935903	0.127697170519521	0.123350840995514	0.0893615513397226
High	-0.0792502	0.260226047693816	0.40083258585446	0.235005542225863	0.323548177260824	0.354979742621592	0.536979139285715	0.438002551740959	0.133455367053852	0.292838339661816	-0.175114	0.353581540836691	0.12865101782946	0.315023206031629	0.0818761736857151	-0.00797831	0.472048929403247	0.119713738620415	0.346026020047301	0.367611204982948	0.204331845296701	-0.152389	0.387109424783597	0.40241275033046	0.204617734357576	0.193346437527379	0.0212400744601635	0.120683024250633
High	-0.189727	0.208952869117347	0.251634161371812	0.166788610658207	0.221163667342908	0.422917035546887	0.450321473553008	0.281470426396598	0.0973611953733029	0.10103832389699	-0.188371	0.245293669918733	-0.0914915	0.288369911754089	0.0180646107893903	-0.0493076	0.238573643618055	0.108498742196404	0.317696829788201	0.316925790375451	0.0863266193243963	-0.13459	0.355197126424682	0.144713845406947	0.0527123049156677	0.129132617572916	0.0171264299552282	0.147110657551325
High	-0.176548	0.143416890648962	0.25859707555217	0.18520122785303	0.286633098392049	0.387656354275819	0.523344997022812	0.394413341257229	0.113746322441958	0.154106659337417	0.0223353513244126	0.245695911823043	-0.0101489	0.332262381597902	0.010682366662356	0.0859226002160769	0.274424090355374	0.0717296262519757	0.348594220374749	0.343199236117104	0.12547291769101	-0.0244914	0.380681977856233	0.0728355486566169	0.106436817623227	0.146404230445393	0.0633678814588171	0.149994585532922
High	0.0128473050862867	0.304260218433397	0.360149231868087	0.24197161034335	0.251483909979414	0.485860307505472	0.57563382232581	0.457039358942438	0.15361717861322	0.245999256207118	-0.0571408	0.326284432975592	0.142153052008305	0.345345743150116	0.197839560630177	0.0730545771353719	0.53194349656099	0.0666018017914004	0.406398464043729	0.368862342083528	0.202177105408288	-0.0825063	0.419915162864955	0.440174313734162	0.185663332351228	0.202044098275735	0.0631533650592138	0.099685513403397
High	-0.27206	0.203802379859381	0.133334045461915	0.188154666090009	0.217272579937998	0.420686688036104	0.453646461228545	0.325908239188745	0.117959218757699	0.073313514892377	-0.118666	0.245582954970954	-0.125264	0.352298985092652	-0.0346022	0.00387750556530892	0.283606279230357	0.101011764235853	0.330230185873059	0.331458332093342	0.128284121012653	-0.0992377	0.345922028845088	0.202444564998142	0.10850909408413	0.10421735293172	-0.0232989	0.0992855662406956
High	-0.176527	0.276789215034623	0.309743246008629	0.199884324091125	0.217176844074935	0.448606628472519	0.507308995953606	0.413030701045877	0.0925175872256345	0.174468133514246	-0.16103	0.282647430151771	-0.00912807	0.292347620183122	0.0232883160249299	0.0221440713036514	0.360551199984675	0.135021078004474	0.369583232059973	0.335220492666114	0.141529022659078	-0.137307	0.36517176435714	0.169366548568883	0.0722602468031872	0.142280201383238	0.0542688427905511	0.204049477435255
High	-0.256197	0.244222103034076	0.231120729855918	0.209524296005907	0.220616466082724	0.418446095505038	0.498988714871657	0.434929220087612	0.151250292144683	0.119931407459813	-0.118699	0.30657047372311	-0.0519242	0.321012671234947	0.0574249098546219	0.0170471888399387	0.367635847033438	0.123751553928471	0.376454840398544	0.312911530938115	0.149175551266667	0.0164911130439326	0.359522412199872	0.270985299287957	0.151038064342042	0.146266543978448	-0.0458324	0.151049296447636
High	-0.268066	0.106709592542944	0.119911903748345	0.206052104868434	0.222523049358764	0.380828978432904	0.463672765744239	0.384112681125373	0.0676697642743885	0.0865770383463974	-0.119131	0.231960887643322	-0.0516097	0.303453875645144	-0.00205188	0.0320646612762591	0.284040296292119	0.17503716048626	0.356523316284988	0.335874296848754	0.102406270433158	-0.0956961	0.386143304617125	0.209959592759113	0.128764163268125	0.118021769953574	0.0075327895189916	0.0741399328874039
High	-0.199327	0.296205200736069	0.380052898487349	0.182701124040755	0.227346887061747	0.430357856193506	0.480738676568883	0.41050656304898	0.0890713149614031	0.122023293588719	-0.0249768	0.304733437512746	0.00558820997641816	0.278181944497791	0.0152291793923556	0.0738141793701317	0.284204438168983	0.067329808518958	0.365091766668439	0.341210183299597	0.116067066745545	-0.169877	0.311280151023827	0.14880256739057	0.0980018746437053	0.151878324198337	0.130512455972591	0.141548974550055
High	-0.182872	0.293823853556859	0.293117697934864	0.211280507184878	0.295856481547395	0.413408808293456	0.517611777363372	0.394872609788349	0.0978576041371601	0.162472070358188	-0.0260769	0.33642643705194	-0.0199661	0.35477596578449	0.0811327450724059	0.0422108366738875	0.323340961700557	0.1591467340146	0.348813178928181	0.330948206728485	0.149714989822669	-0.301881	0.343802223326196	0.201638824929068	0.12704060687314	0.120006475496695	0.090955337060104	0.186832952178788
High	0.0414272885303071	0.216739074964462	0.377790761454947	0.221654202404486	0.314199151433743	0.422188603965972	0.518766711872277	0.393627915036535	0.177892274236097	0.237502252249806	-0.0226467	0.274196975237728	0.170215833921026	0.380615796920434	0.0654533328736843	0.147627464330089	0.403051093937278	0.0690263773046443	0.38029161288023	0.336451442111386	0.130526540785005	0.0522559465246826	0.389309293443188	0.185957448857936	0.189314401033035	0.155452616186151	0.0155938545775081	0.127426154074321
High	-0.13287	0.218299882022285	0.335884805705586	0.197564310827722	0.263882531685612	0.348662382629068	0.497705823839518	0.453608610521047	0.133906271816187	0.223066082598317	-0.164354	0.287789062093215	0.0530912670069677	0.301111460012028	0.0233785246710643	-0.0643335	0.377450922134872	0.068337406382895	0.354746238452077	0.353801166640869	0.132741249909153	-0.109744	0.33190414956523	0.2273533655795	0.124312147852924	0.174743996908845	0.0722541821164732	0.123537074506802
High	0.121295317390961	0.229860720446162	0.404571231934288	0.218613456177295	0.317449396589807	0.482242878893409	0.546265298005429	0.458890578093473	0.104534262574277	0.24039	-0.0810392	0.271974222174843	0.179383901325018	0.336547648466166	0.152576095273683	0.152065257844424	0.485692167501908	0.0880428603169782	0.414187214290278	0.386835175962811	0.167584381334818	-0.139794	0.370375984774965	0.278444696679216	0.217870308592903	0.252974460692453	0.137824035077641	0.114689016763799
High	-0.12344	0.235836256328265	0.317809741082956	0.198421506625605	0.235716124117179	0.31976208719766	0.527086015425842	0.353894221749637	0.148364164693612	0.135564026481712	-0.136021	0.280678710783585	0.0232257193483683	0.326985140197804	0.038566088505081	0.0214502205180292	0.339985235523117	0.259868284671871	0.351947346193636	0.317507907809459	0.0945032974831696	-0.0607818	0.345051056004113	0.309796666950859	0.151533702133916	0.143420278521083	0.00404930007602906	0.0972345601468776
High	-0.298996	0.0677824870726308	0.132757846994368	0.109231552398141	0.249427649699087	0.371124336638636	0.429166007676819	0.279183961745014	0.130501260187173	-0.0299633	-0.152393	0.282151218551561	-0.193557	0.239107753247917	-0.105477	-0.150878	0.0796159957671385	0.065278966316993	0.420282339927242	0.268287499465174	0.0306833875510047	-0.24232	0.31709454586689	0.0250710307107716	0.00616050067628675	0.000312990925936001	0.0240361181066557	0.0352850133854011
High	-0.118326	0.283237053536824	0.428692989848003	0.232033541144219	0.295165050780657	0.499382559689632	0.525789549078752	0.426995664127482	0.0911455060040468	0.238092633923798	-0.134166	0.305287512600465	0.0694658697814757	0.267351473937916	0.146396533265925	0.053167067576369	0.491524105024635	0.051903207590518	0.406148734154767	0.373440309268272	0.147686164527387	-0.163411	0.347381192348539	0.261407991793406	0.183034700804121	0.184853391624964	0.141651254866273	0.102642040374407
