# Supplementary material for: Integrated single-cell and transcriptome sequencing data reveal the value of IL1RAP in gastric cancer microenvironment and prognosis
Source: Front Oncol. 2025 May 15;15:1584619. doi: 10.3389/fonc.2025.1584619 (PMC12119286; doi:10.3389/fonc.2025.1584619)
Supplement: Supplementary file 9 [file Table9.xlsx]

## Sheet: Sheet 1
Group	TIDE
Low	-0.8
Low	-1.2
Low	-0.72
Low	0.75
Low	1.33
Low	0.38
Low	0.2
Low	-0.1
Low	0.3
Low	-0.61
Low	-1.28
Low	-2.16
Low	0.82
Low	0.2
Low	2.02
Low	-1.55
Low	2.43
Low	-0.68
Low	1
Low	0.3
Low	0.2
Low	0.92
Low	0.35
Low	0.3
Low	0.22
Low	1.08
Low	1.04
Low	0.78
Low	-0.27
Low	-0.35
Low	-0.62
Low	-0.05
Low	-0.63
Low	0.2
Low	0.3
Low	-0.36
Low	-0.66
Low	-0.63
Low	0.17
Low	-0.26
Low	0.67
Low	0.89
Low	-1.26
Low	-0.14
Low	1.87
Low	0.28
Low	-2.15
Low	0.2
Low	-0.2
Low	1.01
Low	-0.47
Low	-0.42
Low	0.3
Low	-0.33
Low	0.22
Low	0.3
Low	0.2
Low	-0.24
Low	-1.13
Low	1.71
Low	-0.53
Low	1.33
Low	-0.42
Low	1.71
Low	-2.62
Low	1.18
Low	-0.81
Low	0.2
Low	-1.09
Low	0.17
Low	-0.85
Low	1.39
Low	0.95
Low	-0.2
Low	-1.02
Low	-0.16
Low	0.3
Low	0.84
Low	-1.81
Low	1.18
Low	-1.42
Low	-1.05
Low	0.2
Low	-1.42
Low	1.15
Low	0.3
Low	2.07
Low	0.66
Low	-0.45
Low	0.88
Low	-0.46
Low	0.71
Low	-1.7
Low	-0.1
Low	-1.51
Low	-0.69
Low	0.41
Low	-0.68
Low	1.14
Low	0.23
Low	-0.69
Low	1.17
Low	1.18
Low	0.61
Low	0.45
Low	0.2
Low	-1.26
Low	0.85
Low	0.97
Low	-2.37
Low	0.3
Low	-0.15
Low	-0.38
Low	0.2
Low	-0.8
Low	-2.15
Low	-0.33
Low	-0.54
Low	0.99
Low	-0.22
Low	-1.55
Low	0.25
Low	0.5
Low	0.08
Low	-0.85
Low	-1
Low	1.16
Low	1.1
Low	1.06
Low	-0.6
Low	0.71
Low	-0.48
Low	0.3
Low	-0.67
Low	0.2
Low	-1.07
Low	-0.82
Low	0.99
Low	0.42
Low	-0.8
Low	0.3
Low	-0.24
Low	-0.31
Low	0.75
Low	-1.4
Low	0.64
Low	-0.38
Low	0.3
Low	1.73
Low	-2.83
Low	0.35
Low	-1.52
Low	0.28
Low	0.85
Low	-0.35
Low	0.57
Low	0.69
Low	0.64
Low	0.92
Low	0.93
Low	1
Low	0.2
Low	0.34
Low	0.84
Low	-1.38
Low	-0.21
Low	0.36
Low	0.3
Low	0.2
Low	-0.8
Low	0.28
Low	0.3
Low	-0.99
Low	-1.5
Low	0.46
Low	-0.68
Low	0.2
Low	0.13
Low	0.52
Low	0.43
Low	-1.27
Low	0.12
Low	0.91
Low	-0.42
Low	1.47
Low	0.28
Low	0.3
Low	-0.66
Low	0.2
Low	-1.03
Low	0.92
Low	1.05
Low	2.27
Low	1.33
Low	0.74
Low	0.33
Low	-1.69
Low	-0.06
Low	0.25
Low	0.6
Low	0.39
Low	1.61
Low	-1.15
Low	0.44
High	-0.38
High	-0.71
High	0.39
High	-0.29
High	-2.06
High	0.56
High	0.27
High	0.8
High	1.89
High	-0.01
High	0.91
High	1.28
High	0.25
High	0.61
High	-0.83
High	0.29
High	-0.45
High	-0.74
High	-0.18
High	1.05
High	0.34
High	-0.65
High	-0.18
High	-0.04
High	-1.12
High	0.97
High	-0.24
High	1.03
High	-1.69
High	1.05
High	0.36
High	1.5
High	1.18
High	2.3
High	1.4
High	-0.09
High	0.51
High	2.03
High	-0.05
High	1.51
High	1.82
High	2.4
High	0.16
High	-0.23
High	2.34
High	0.71
High	-0.76
High	-0.11
High	-1.66
High	0.28
High	-0.24
High	1.41
High	0.55
High	1.51
High	0.03
High	0.4
High	1.01
High	0.06
High	2.53
High	0.68
High	-0.39
High	-0.92
High	0.42
High	1.11
High	0.02
High	0.79
High	0.73
High	-0.23
High	-1.06
High	1.12
High	-0.12
High	0.52
High	0.72
High	-1.27
High	0.14
High	1
High	1.81
High	-0.34
High	0.52
High	1.02
High	1.57
High	-0.52
High	1.77
High	1.19
High	-1.39
High	-1.22
High	1.23
High	-0.64
High	-1.08
High	-0.56
High	-0.04
High	0.42
High	1.44
High	0.08
High	1.24
High	1.14
High	-0.31
High	0.11
High	-0.84
High	-0.97
High	1.19
High	3.26
High	0.15
High	-0.5
High	0.57
High	-1.36
High	0.78
High	-1.81
High	0.28
High	0.51
High	-1.38
High	0.42
High	-2
High	1.21
High	-0.29
High	1.24
High	-0.1
High	1.54
High	-0.37
High	-0.91
High	-0.14
High	0.07
High	0.02
High	0.4
High	-1.37
High	0.84
High	0.68
High	-0.33
High	0.85
High	-0.48
High	1.95
High	1.8
High	1.74
High	-1.52
High	-0.79
High	-1.85
High	1.88
High	-1.67
High	-0.39
High	0.08
High	-0.16
High	-0.03
High	-1.86
High	-1.33
High	0.54
High	1.39
High	1.76
High	0.23
High	1
High	-1.36
High	0.59
High	0.23
High	0.84
High	-0.22
High	0.96
High	0.2
High	-0.05
High	1.51
High	1.18
High	0.18
High	1.28
High	1.48
High	-0.73
High	0.64
High	0.44
High	0.46
High	-0.34
High	1.37
High	1.13
High	0.56
High	-0.99
High	-0.02
High	0.19
High	1.48
High	1.3
High	-0.17
High	-0.84
High	-1.12
High	-0.62
High	-0.33
High	-1.22
High	0.98
High	1.15
High	0.14
High	0.61
High	0.11
High	1.31
High	2.51
High	0.65
High	2.03
High	0.63
High	1.47
High	0.19
High	0.38
High	1.6
High	0.57
High	0.61
High	0.51
High	0.15
High	1.59
High	-1.02
High	-0.31
High	0.15
High	0.47
High	0.65
High	0.35
